# Supplementary material for: N-(Naphthalen-1-yl­methyl­idene)-4H-1,2,4-triazol-4-amine
Source: Acta Crystallogr Sect E Struct Rep Online. 2012 Sep 22;68(Pt 10):o2966. doi: 10.1107/S1600536812039104 (PMC3470335; doi:10.1107/S1600536812039104)
Supplement: Supplementary file 1 [file e-68-o2966-sup1.cif]

##############################################################################
#                                                                            #
# This CIF contains the data in a paper accepted for publication in          #
# Acta Crystallographica Section E. It conforms to the requirements of       #
# Notes for Authors for Acta Crystallographica Section E, and has been       #
# peer reviewed under the auspices of the IUCr Commission on Journals.       #
#                                                                            #
# Full details of the Crystallographic Information File format               #
# are given in the paper "The Crystallographic Information File (CIF):       #
# a New Standard Archive File for Crystallography" by S. R. Hall, F. H.      #
# Allen and I. D. Brown [Acta Cryst. (1991), A47, 655-685].                  #
#                                                                            #
# The current version of the core CIF dictionary is obtainable from          #
# ftp://ftp.iucr.org/pub/cif_core.dic.                                       #
#                                                                            #
# Software is freely available for graphical display of the structure(s)     #
# in this CIF. For information consult the CIF software page                 #
# http://www.iucr.org/resources/cif/software.                                #
#                                                                            #
# This file may be used for bona fide research purposes within the           #
# scientific community so long as proper attribution is given to the journal # 
# article from which it was obtained.                                        #
#                                                                            #
##############################################################################
data_global
_audit_creation_method     'form.cif (version 2.0)'
_journal_data_validation_number     ?
_journal_date_recd_electronic     2012-09-05
_journal_date_accepted     2012-09-13
_journal_name_full     'Acta Crystallographica, Section E'
_journal_year     2012
_journal_volume     68
_journal_issue     10
_journal_page_first     o2966
_journal_page_last     o2966
_journal_paper_category     QO
_journal_paper_doi     10.1107/S1600536812039104
_journal_coeditor_code     LH5529
_publ_contact_author_name     'Bin Ding'
_publ_contact_author_address
;
Lab and Equipment Managing Department,
Tianjin normal University,
Tianjin 300387
People's Republic of China
;
_publ_contact_author_email     'qsdingbin@yahoo.com.cn'
_publ_contact_author_fax     ' '
_publ_contact_author_phone     ' '
_publ_section_title
;
<i>N</i>-(Naphthalen-1-ylmethylidene)-4<i>H</i>-1,2,4-triazol-4-amine
;
loop_
    _publ_author_name
    _publ_author_footnote
    _publ_author_address
    'Yang, Pan' .
;
Tianjin Key Laboratory of Structure and Performance for Functional Molecules,
Tianjin Normal University, Tianjin 300071, People's Republic of China
;
    'Ding, Bin' .
;
Tianjin Key Laboratory of Structure and Performance for Functional Molecules,
Tianjin Normal University, Tianjin 300071, People's Republic of China
;
    'Du, Gui-Xiang' .
;
Tianjin Key Laboratory of Structure and Performance for Functional Molecules,
Tianjin Normal University, Tianjin 300071, People's Republic of China
;
data_I
_chemical_name_systematic
;
<i>N</i>-(Naphthalen-1-ylmethylidene)-4<i>H</i>-1,2,4-triazol-4-amine
;
_chemical_name_common     ?
_chemical_formula_moiety     'C13 H10 N4'
_chemical_formula_sum     'C13 H10 N4'
_chemical_formula_structural     ?
_chemical_formula_analytical     ?
_chemical_formula_iupac     'C13 H10 N4'
_chemical_formula_weight     222.25
_symmetry_cell_setting     monoclinic
_symmetry_space_group_name_H-M     'P 21/c'
_symmetry_space_group_name_Hall     '-P 2ybc'
loop_
    _symmetry_equiv_pos_as_xyz
    'x, y, z'
    '-x, y+1/2, -z+1/2'
    '-x, -y, -z'
    'x, -y-1/2, z-1/2'
_cell_length_a     5.499(3)
_cell_length_b     10.079(6)
_cell_length_c     19.942(12)
_cell_angle_alpha     90.000
_cell_angle_beta     92.758(7)
_cell_angle_gamma     90.000
_cell_volume     1104.0(11)
_cell_formula_units_Z     4
_cell_measurement_reflns_used     6574
_cell_measurement_theta_min     2.04
_cell_measurement_theta_max     26
_cell_measurement_temperature     296(2)
_exptl_crystal_description     block
_exptl_crystal_colour     colorless
_exptl_crystal_size_max     0.2
_exptl_crystal_size_mid     0.15
_exptl_crystal_size_min     0.1
_exptl_crystal_size_rad     ?
_exptl_crystal_density_diffrn     1.337
_exptl_crystal_density_meas     ?
_exptl_crystal_density_method     'not measured'
_exptl_crystal_F_000     464
_exptl_absorpt_coefficient_mu     0.085
_exptl_absorpt_correction_type     multi-scan
_exptl_absorpt_process_details     '(SADABS; Sheldrick, 1996)'
_exptl_absorpt_correction_T_min     0.5
_exptl_absorpt_correction_T_max     1.0
_exptl_special_details
;
;
_diffrn_ambient_temperature     296(2)
_diffrn_radiation_type     'Mo K\a'
_diffrn_radiation_wavelength     0.71073
_diffrn_radiation_source     'fine-focus sealed tube'
_diffrn_radiation_monochromator     graphite
_diffrn_measurement_device_type     'Bruker APEXII CCD'
_diffrn_measurement_method     '\f and \w scans'
_diffrn_detector_area_resol_mean     ?
_diffrn_reflns_number     6574
_diffrn_reflns_av_R_equivalents     0.0189
_diffrn_reflns_av_sigmaI/netI     0.0190
_diffrn_reflns_theta_min     2.04
_diffrn_reflns_theta_max     26.00
_diffrn_reflns_theta_full     26.00
_diffrn_measured_fraction_theta_max     0.996
_diffrn_measured_fraction_theta_full     0.996
_diffrn_reflns_limit_h_min     -6
_diffrn_reflns_limit_h_max     6
_diffrn_reflns_limit_k_min     -12
_diffrn_reflns_limit_k_max     12
_diffrn_reflns_limit_l_min     -24
_diffrn_reflns_limit_l_max     24
_diffrn_reflns_reduction_process     ?
_diffrn_standards_number     ?
_diffrn_standards_interval_count     ?
_diffrn_standards_interval_time     ?
_diffrn_standards_decay_%     ?
_refine_special_details
;
Refinement of <i>F</i>^2^ against ALL reflections. The weighted <i>R</i>-factor
<i>wR</i> and goodness of fit <i>S</i> are based on <i>F</i>^2^, conventional
<i>R</i>-factors <i>R</i> are based on <i>F</i>, with <i>F</i> set to zero for
negative <i>F</i>^2^. The threshold expression of <i>F</i>^2^ >
\s(<i>F</i>^2^) is used only for calculating <i>R</i>-factors(gt) <i>etc</i>.
and is not relevant to the choice of reflections for refinement.
<i>R</i>-factors based on <i>F</i>^2^ are statistically about twice as large
as those based on <i>F</i>, and <i>R</i>- factors based on ALL data will be
even larger.
;
_reflns_number_total     2168
_reflns_number_gt     1787
_reflns_threshold_expression     I>2\s(I)
_refine_ls_structure_factor_coef     Fsqd
_refine_ls_matrix_type     full
_refine_ls_R_factor_all     0.0511
_refine_ls_R_factor_gt     0.0417
_refine_ls_wR_factor_gt     0.1061
_refine_ls_wR_factor_ref     0.1131
_refine_ls_goodness_of_fit_all     ?
_refine_ls_goodness_of_fit_ref     1.078
_refine_ls_restrained_S_all     1.078
_refine_ls_restrained_S_obs     ?
_refine_ls_number_reflns     2168
_refine_ls_number_parameters     154
_refine_ls_number_restraints     0
_refine_ls_number_constraints     ?
_refine_ls_hydrogen_treatment     constr
_refine_ls_weighting_scheme     calc
_refine_ls_weighting_details
         'calc w=1/[\s^2^(Fo^2^)+(0.0598P)^2^+0.1522P] where P=(Fo^2^+2Fc^2^)/3'
_refine_ls_shift/su_max     0.001
_refine_ls_shift/su_mean     0.000
_refine_diff_density_max     0.149
_refine_diff_density_min     -0.249
_refine_ls_extinction_method     none
_refine_ls_extinction_coef     ?
_refine_ls_abs_structure_details     ?
_refine_ls_abs_structure_Flack     ?
_refine_ls_abs_structure_Rogers     ?
loop_
    _atom_type_symbol
    _atom_type_description
    _atom_type_scat_dispersion_real
    _atom_type_scat_dispersion_imag
    _atom_type_scat_source
    'C' 'C' 0.0033 0.0016
                         'International Tables Vol C Tables 4.2.6.8 and 6.1.1.4'
    'H' 'H' 0.0000 0.0000
                         'International Tables Vol C Tables 4.2.6.8 and 6.1.1.4'
    'N' 'N' 0.0061 0.0033
                         'International Tables Vol C Tables 4.2.6.8 and 6.1.1.4'
_computing_data_collection     'APEX2 (Bruker, 2008)'
_computing_cell_refinement     'SAINT (Bruker, 2008)'
_computing_data_reduction     'SAINT (Bruker, 2008)'
_computing_structure_solution     'SHELXS97 (Sheldrick, 2008)'
_computing_structure_refinement     'SHELXL97 (Sheldrick, 2008)'
_computing_molecular_graphics     'SHELXTL (Sheldrick, 2008)'
_computing_publication_material     'publCIF (Westrip, 2010)'
loop_
    _atom_site_type_symbol
    _atom_site_label
    _atom_site_fract_x
    _atom_site_fract_y
    _atom_site_fract_z
    _atom_site_U_iso_or_equiv
    _atom_site_adp_type
    _atom_site_calc_flag
    _atom_site_refinement_flags
    _atom_site_occupancy
    _atom_site_symmetry_multiplicity
    _atom_site_disorder_assembly
    _atom_site_disorder_group
    N N1 0.6439(2) 0.79790(12) 0.97839(6) 0.0429(3) Uani d . 1 1 . .
    N N2 0.8048(2) 0.84041(11) 1.02686(6) 0.0384(3) Uani d . 1 1 . .
    N N3 0.9117(2) 0.91095(15) 1.12480(6) 0.0570(4) Uani d . 1 1 . .
    N N4 1.1212(2) 0.88352(14) 1.08514(6) 0.0517(3) Uani d . 1 1 . .
    C C1 0.5720(2) 0.77204(14) 0.86143(6) 0.0382(3) Uani d . 1 1 . .
    C C2 0.6174(3) 0.84224(16) 0.80284(7) 0.0494(4) Uani d . 1 1 . .
    H H2A 0.7474 0.9012 0.8024 0.059 Uiso calc R 1 1 . .
    C C3 0.4736(3) 0.82456(17) 0.74739(8) 0.0595(5) Uani d . 1 1 . .
    H H3A 0.5001 0.8713 0.7082 0.071 Uiso calc R 1 1 . .
    C C4 0.2871(3) 0.73591(17) 0.75027(7) 0.0544(4) Uani d . 1 1 . .
    H H4A 0.1853 0.7253 0.7120 0.065 Uiso calc R 1 1 . .
    C C5 0.2370(3) 0.65767(13) 0.80837(7) 0.0400(3) Uani d . 1 1 . .
    C C6 0.0469(3) 0.56297(15) 0.81066(8) 0.0489(4) Uani d . 1 1 . .
    H H6A -0.0576 0.5540 0.7729 0.059 Uiso calc R 1 1 . .
    C C7 0.0069(3) 0.48337(16) 0.86520(8) 0.0539(4) Uani d . 1 1 . .
    H H7A -0.1223 0.4238 0.8643 0.065 Uiso calc R 1 1 . .
    C C8 0.1586(3) 0.49371(15) 0.91971(8) 0.0518(4) Uani d . 1 1 . .
    H H8A 0.1405 0.4386 0.9565 0.062 Uiso calc R 1 1 . .
    C C9 0.3399(3) 0.58640(14) 0.92032(7) 0.0445(4) Uani d . 1 1 . .
    H H9A 0.4410 0.5938 0.9589 0.053 Uiso calc R 1 1 . .
    C C10 0.3841(2) 0.67329(13) 0.86498(6) 0.0356(3) Uani d . 1 1 . .
    C C11 0.7224(3) 0.80772(13) 0.91754(7) 0.0398(3) Uani d . 1 1 . .
    H H11A 0.8792 0.8386 0.9114 0.048 Uiso calc R 1 1 . .
    C C12 1.0518(3) 0.84233(14) 1.02727(7) 0.0437(4) Uani d . 1 1 . .
    H H12A 1.1494 0.8185 0.9924 0.052 Uiso calc R 1 1 . .
    C C13 0.7272(3) 0.88263(17) 1.08876(7) 0.0489(4) Uani d . 1 1 . .
    H H13A 0.5666 0.8887 1.1011 0.059 Uiso calc R 1 1 . .
loop_
    _atom_site_aniso_label
    _atom_site_aniso_U_11
    _atom_site_aniso_U_22
    _atom_site_aniso_U_33
    _atom_site_aniso_U_12
    _atom_site_aniso_U_13
    _atom_site_aniso_U_23
    N1 0.0343(6) 0.0541(7) 0.0390(6) -0.0046(5) -0.0129(5) -0.0057(5)
    N2 0.0317(6) 0.0439(6) 0.0385(6) -0.0033(5) -0.0114(5) -0.0025(5)
    N3 0.0428(8) 0.0794(10) 0.0471(7) -0.0031(7) -0.0143(6) -0.0101(7)
    N4 0.0383(7) 0.0617(8) 0.0534(7) -0.0040(6) -0.0154(6) -0.0039(6)
    C1 0.0372(7) 0.0403(7) 0.0362(7) 0.0026(6) -0.0062(5) -0.0008(5)
    C2 0.0502(9) 0.0541(9) 0.0432(8) -0.0083(7) -0.0050(7) 0.0064(6)
    C3 0.0709(11) 0.0685(11) 0.0378(8) -0.0079(9) -0.0108(7) 0.0141(7)
    C4 0.0592(10) 0.0630(10) 0.0389(8) 0.0006(8) -0.0188(7) 0.0019(7)
    C5 0.0385(8) 0.0413(7) 0.0393(7) 0.0056(6) -0.0082(6) -0.0065(6)
    C6 0.0434(8) 0.0501(9) 0.0516(8) 0.0021(7) -0.0130(7) -0.0127(7)
    C7 0.0499(9) 0.0480(9) 0.0631(10) -0.0109(7) -0.0042(7) -0.0123(7)
    C8 0.0653(10) 0.0427(8) 0.0471(8) -0.0082(7) -0.0005(7) 0.0007(6)
    C9 0.0536(9) 0.0406(8) 0.0384(7) -0.0030(7) -0.0088(6) -0.0012(6)
    C10 0.0364(7) 0.0361(7) 0.0337(7) 0.0052(5) -0.0045(5) -0.0046(5)
    C11 0.0350(7) 0.0406(7) 0.0429(8) -0.0030(6) -0.0078(6) 0.0002(6)
    C12 0.0337(7) 0.0489(8) 0.0475(8) -0.0005(6) -0.0079(6) -0.0018(6)
    C13 0.0356(8) 0.0692(10) 0.0411(8) -0.0031(7) -0.0073(6) -0.0067(7)
_geom_special_details
;
All e.s.d.'s (except the e.s.d. in the dihedral angle between two l.s. planes)
are estimated using the full covariance matrix. The cell e.s.d.'s are taken
into account individually in the estimation of e.s.d.'s in distances, angles
and torsion angles; correlations between e.s.d.'s in cell parameters are only
used when they are defined by crystal symmetry. An approximate (isotropic)
treatment of cell e.s.d.'s is used for estimating e.s.d.'s involving l.s.
planes.
;
loop_
    _geom_bond_atom_site_label_1
    _geom_bond_atom_site_label_2
    _geom_bond_site_symmetry_2
    _geom_bond_distance
    _geom_bond_publ_flag
    N1 C11 . 1.311(2) ?
    N1 N2 . 1.3486(16) ?
    N2 C12 . 1.3577(19) ?
    N2 C13 . 1.392(2) ?
    N3 C13 . 1.2481(19) ?
    N3 N4 . 1.455(2) ?
    N4 C12 . 1.2679(19) ?
    C1 C2 . 1.399(2) ?
    C1 C11 . 1.4059(19) ?
    C1 C10 . 1.438(2) ?
    C2 C3 . 1.340(2) ?
    C2 H2A . 0.9300 ?
    C3 C4 . 1.363(2) ?
    C3 H3A . 0.9300 ?
    C4 C5 . 1.439(2) ?
    C4 H4A . 0.9300 ?
    C5 C10 . 1.3661(19) ?
    C5 C6 . 1.418(2) ?
    C6 C7 . 1.378(2) ?
    C6 H6A . 0.9300 ?
    C7 C8 . 1.342(2) ?
    C7 H7A . 0.9300 ?
    C8 C9 . 1.366(2) ?
    C8 H8A . 0.9300 ?
    C9 C10 . 1.439(2) ?
    C9 H9A . 0.9300 ?
    C11 H11A . 0.9300 ?
    C12 H12A . 0.9300 ?
    C13 H13A . 0.9300 ?
loop_
    _geom_angle_atom_site_label_1
    _geom_angle_atom_site_label_2
    _geom_angle_atom_site_label_3
    _geom_angle_site_symmetry_1
    _geom_angle_site_symmetry_3
    _geom_angle
    _geom_angle_publ_flag
    C11 N1 N2 . . 113.90(12) ?
    N1 N2 C12 . . 129.10(12) ?
    N1 N2 C13 . . 120.92(12) ?
    C12 N2 C13 . . 109.85(11) ?
    C13 N3 N4 . . 106.65(13) ?
    C12 N4 N3 . . 110.20(12) ?
    C2 C1 C11 . . 114.43(13) ?
    C2 C1 C10 . . 123.27(12) ?
    C11 C1 C10 . . 122.29(12) ?
    C3 C2 C1 . . 120.01(15) ?
    C3 C2 H2A . . 120.0 ?
    C1 C2 H2A . . 120.0 ?
    C2 C3 C4 . . 117.87(15) ?
    C2 C3 H3A . . 121.1 ?
    C4 C3 H3A . . 121.1 ?
    C3 C4 C5 . . 124.52(13) ?
    C3 C4 H4A . . 117.7 ?
    C5 C4 H4A . . 117.7 ?
    C10 C5 C6 . . 117.34(13) ?
    C10 C5 C4 . . 118.24(14) ?
    C6 C5 C4 . . 124.40(13) ?
    C7 C6 C5 . . 124.29(13) ?
    C7 C6 H6A . . 117.9 ?
    C5 C6 H6A . . 117.9 ?
    C8 C7 C6 . . 118.53(15) ?
    C8 C7 H7A . . 120.7 ?
    C6 C7 H7A . . 120.7 ?
    C7 C8 C9 . . 119.02(15) ?
    C7 C8 H8A . . 120.5 ?
    C9 C8 H8A . . 120.5 ?
    C8 C9 C10 . . 124.04(13) ?
    C8 C9 H9A . . 118.0 ?
    C10 C9 H9A . . 118.0 ?
    C5 C10 C9 . . 116.64(13) ?
    C5 C10 C1 . . 115.93(12) ?
    C9 C10 C1 . . 127.39(12) ?
    N1 C11 C1 . . 120.65(13) ?
    N1 C11 H11A . . 119.7 ?
    C1 C11 H11A . . 119.7 ?
    N4 C12 N2 . . 105.52(13) ?
    N4 C12 H12A . . 127.2 ?
    N2 C12 H12A . . 127.2 ?
    N3 C13 N2 . . 107.76(14) ?
    N3 C13 H13A . . 126.1 ?
    N2 C13 H13A . . 126.1 ?
loop_
    _geom_hbond_atom_site_label_D
    _geom_hbond_atom_site_label_H
    _geom_hbond_atom_site_label_A
    _geom_hbond_site_symmetry_A
    _geom_hbond_distance_DH
    _geom_hbond_distance_HA
    _geom_hbond_distance_DA
    _geom_hbond_angle_DHA
    C9 H9A N1 . 0.93 2.36 2.914(2) 117.7
    C13 H13A N4 1_455 0.93 2.45 3.330(3) 156.8
