# Supplementary material for: N-(Naphthalen-1-yl­methyl­idene)-4H-1,2,4-triazol-4-amine
Source: Acta Crystallogr Sect E Struct Rep Online. 2012 Sep 22;68(Pt 10):o2966. doi: 10.1107/S1600536812039104 (PMC3470335; doi:10.1107/S1600536812039104)
Supplement: Supplementary file 2 [file e-68-o2966-Isup2.hkl]

# 
# h,k,l, Fc-squared, Fo-squared, sigma(Fo-squared) and status flag 
# 
data_I
_shelx_title ' I         P-1          R =  New: P21/c' 
_shelx_refln_list_code          4 
_shelx_F_calc_maximum      124.77 
_exptl_crystal_F_000       464.00 
_reflns_d_resolution_high  0.8107 
 
loop_ 
 _symmetry_equiv_pos_as_xyz 
 'x, y, z' 
 '-x, y+1/2, -z+1/2' 
 '-x, -y, -z' 
 'x, -y-1/2, z-1/2' 
 
_cell_length_a     5.4990 
_cell_length_b    10.0790 
_cell_length_c    19.9420 
_cell_angle_alpha  90.000 
_cell_angle_beta   92.758 
_cell_angle_gamma  90.000 
 
_shelx_F_squared_multiplier     1.000 
 
loop_ 
 _refln_index_h 
 _refln_index_k 
 _refln_index_l 
 _refln_F_squared_calc 
 _refln_F_squared_meas 
 _refln_F_squared_sigma 
 _refln_observed_status 
   1   0   0      290.43      269.30      4.07 o 
   2   0   0      112.81      114.89      2.80 o 
   3   0   0      321.00      325.50      6.26 o 
   4   0   0       34.12       36.35      2.23 o 
   5   0   0        2.24        1.09      1.26 o 
   1   1   0      307.86      258.77      1.95 o 
   2   1   0      539.48      537.95      5.73 o 
   3   1   0       16.38       12.03      0.91 o 
   4   1   0       58.07       66.41      3.30 o 
   5   1   0        9.41       10.08      1.00 o 
   6   1   0        0.41        1.43      1.33 o 
   0   2   0     2487.07     2290.76     16.01 o 
   1   2   0     7344.06     6855.11     37.09 o 
   2   2   0      843.30      866.29      6.55 o 
   3   2   0       18.26       19.54      0.82 o 
   4   2   0        0.23        0.01      0.41 o 
   5   2   0        3.35        2.38      0.72 o 
   6   2   0       24.23       27.98      3.27 o 
   1   3   0       24.66       30.42      0.94 o 
   2   3   0      229.96      265.47      2.19 o 
   3   3   0      280.39      295.52      4.43 o 
   4   3   0        0.43        0.28      0.54 o 
   5   3   0       16.22       19.76      1.39 o 
   6   3   0        5.01       11.31      2.42 o 
   0   4   0     1592.75     1520.41     11.20 o 
   1   4   0       34.13       35.73      1.09 o 
   2   4   0       79.81       79.96      1.40 o 
   3   4   0       39.97       42.26      1.13 o 
   4   4   0       21.31       23.01      1.69 o 
   5   4   0       14.78       14.32      1.66 o 
   6   4   0       25.33       26.74      2.36 o 
   1   5   0       42.55       33.93      0.79 o 
   2   5   0       36.88       31.77      0.85 o 
   3   5   0      216.23      229.95      2.76 o 
   4   5   0        9.04        5.34      1.36 o 
   5   5   0       17.38       13.40      1.71 o 
   6   5   0        0.22        0.70      1.17 o 
   0   6   0      623.34      609.63      5.63 o 
   1   6   0        0.29        0.93      0.33 o 
   2   6   0       16.16       14.89      1.02 o 
   3   6   0       27.64       23.50      1.27 o 
   4   6   0       13.71       16.35      3.97 o 
   5   6   0      141.63      122.41      4.03 o 
   1   7   0       79.92       79.29      1.34 o 
   2   7   0        5.93        4.61      0.63 o 
   3   7   0       43.61       38.95      2.11 o 
   4   7   0        2.67        0.43      1.01 o 
   5   7   0       72.22       74.88      3.58 o 
   0   8   0       22.91       25.49      1.60 o 
   1   8   0       62.76       64.42      1.57 o 
   2   8   0        4.09        4.03      0.88 o 
   3   8   0       55.06       56.78      3.89 o 
   4   8   0        2.43        0.94      1.10 o 
   5   8   0        0.34        0.44      1.28 o 
   1   9   0        5.61        6.03      0.77 o 
   2   9   0        7.58        8.31      1.37 o 
   3   9   0       15.51       15.22      1.83 o 
   4   9   0       22.13       23.18      2.53 o 
   0  10   0        1.31        1.96      1.39 o 
   1  10   0        1.75        2.12      0.70 o 
   2  10   0        2.26        2.82      1.44 o 
   3  10   0        4.50        4.00      1.26 o 
   4  10   0        9.70        8.46      2.89 o 
   1  11   0       43.82       41.91      4.09 o 
   2  11   0       11.33       10.93      1.66 o 
   3  11   0        0.82        0.39      1.12 o 
   0  12   0       94.22      102.16      5.32 o 
   1  12   0        0.12        1.40      1.75 o 
  -6   1   1        1.17        2.48      1.06 o 
  -5   1   1       65.86       68.99      2.57 o 
  -4   1   1        0.71        0.20      0.59 o 
  -3   1   1        3.40        6.92      0.77 o 
  -2   1   1      290.35      295.03      4.79 o 
  -1   1   1     2107.63     2022.27     14.39 o 
   0   1   1      412.40      373.06      2.43 o 
   1   1   1      769.72      777.46      6.39 o 
   2   1   1       30.56       28.62      0.71 o 
   3   1   1      161.97      194.60      2.64 o 
   4   1   1       11.76       13.07      0.81 o 
   5   1   1       31.17       32.67      5.02 o 
   6   1   1      111.91      122.64      5.30 o 
  -6   2   1        0.63        0.54      1.45 o 
  -5   2   1        9.68        9.83      1.05 o 
  -4   2   1        4.62        3.74      0.73 o 
  -3   2   1       36.28       31.55      1.09 o 
  -2   2   1     2731.19     2686.12     16.46 o 
  -1   2   1    13535.03    11528.02     78.69 o 
   0   2   1     1922.89     1837.82      9.11 o 
   1   2   1      524.00      477.32      3.42 o 
   2   2   1      470.60      447.41      4.64 o 
   3   2   1      258.02      273.42      2.80 o 
   4   2   1        0.00       -0.49      0.49 o 
   5   2   1        5.73        6.09      0.91 o 
   6   2   1       58.17       63.57      2.80 o 
  -6   3   1       26.66       25.51      3.23 o 
  -5   3   1        0.00        1.01      0.92 o 
  -4   3   1        0.42        0.67      0.46 o 
  -3   3   1        2.46        1.64      0.42 o 
  -2   3   1      817.21      817.71      5.49 o 
  -1   3   1     4578.98     4318.79     23.46 o 
   0   3   1    11138.95     9409.27     70.87 o 
   1   3   1       19.44       12.40      0.39 o 
   2   3   1      158.21      203.62      1.79 o 
   3   3   1        1.15        2.28      0.42 o 
   4   3   1        0.60       -0.67      0.53 o 
   5   3   1        5.13        5.01      0.89 o 
   6   3   1        0.14       -1.26      1.34 o 
  -6   4   1        4.01        2.33      1.56 o 
  -5   4   1        1.34        0.54      1.00 o 
  -4   4   1       58.05       56.10      1.77 o 
  -3   4   1      105.88      104.87      1.49 o 
  -2   4   1     1317.40     1391.60      8.77 o 
  -1   4   1     1131.41     1103.31      6.58 o 
   0   4   1      852.20      815.03      4.60 o 
   1   4   1      450.81      467.45      3.21 o 
   2   4   1        8.66       14.17      0.65 o 
   3   4   1       23.72       26.08      1.02 o 
   4   4   1      188.51      183.79      4.71 o 
   5   4   1      111.60      104.94      3.09 o 
   6   4   1        1.28        1.56      1.77 o 
  -6   5   1        3.13        4.73      1.40 o 
  -5   5   1       15.23       19.99      2.00 o 
  -4   5   1        0.37        1.56      0.89 o 
  -3   5   1      125.14      134.89      2.18 o 
  -2   5   1      180.99      188.13      3.20 o 
  -1   5   1       45.82       46.12      0.88 o 
   0   5   1        3.19        4.01      0.35 o 
   1   5   1     2045.40     2146.33     12.14 o 
   2   5   1        7.02        7.31      0.44 o 
   3   5   1      156.40      155.98      2.72 o 
   4   5   1        0.91        0.04      0.63 o 
   5   5   1        0.62       -1.65      1.93 o 
   6   5   1        7.95        6.86      1.58 o 
  -5   6   1        0.98        0.70      1.05 o 
  -4   6   1        1.81        3.12      1.06 o 
  -3   6   1      167.42      155.74      2.30 o 
  -2   6   1        8.56        9.02      0.94 o 
  -1   6   1       54.72       61.76      1.10 o 
   0   6   1      172.21      171.18      1.91 o 
   1   6   1       39.04       33.95      0.85 o 
   2   6   1       63.29       67.39      1.43 o 
   3   6   1       41.54       43.77      1.62 o 
   4   6   1       28.35       26.13      2.09 o 
   5   6   1       12.35       13.87      2.15 o 
  -5   7   1        9.76        9.70      2.99 o 
  -4   7   1        1.53       -0.33      0.96 o 
  -3   7   1        0.52        1.34      0.95 o 
  -2   7   1       42.10       44.37      1.32 o 
  -1   7   1       29.96       27.12      0.99 o 
   0   7   1        6.49        8.68      0.61 o 
   1   7   1       26.80       24.36      1.01 o 
   2   7   1       38.21       37.78      1.30 o 
   3   7   1        3.86        5.93      0.86 o 
   4   7   1       18.74       19.05      3.21 o 
   5   7   1       10.12       11.29      1.75 o 
  -5   8   1        0.80        1.65      1.20 o 
  -4   8   1       31.31       39.65      2.95 o 
  -3   8   1       92.35       92.51      5.04 o 
  -2   8   1        0.19        0.71      0.71 o 
  -1   8   1       28.96       27.94      1.17 o 
   0   8   1       23.37       24.05      0.97 o 
   1   8   1        0.23       -0.26      0.49 o 
   2   8   1       75.12       75.07      2.02 o 
   3   8   1        8.84       14.09      3.06 o 
   4   8   1      101.20       94.45      3.59 o 
   5   8   1       29.19       25.49      2.41 o 
  -4   9   1       36.55       34.78      3.10 o 
  -3   9   1       10.10        9.55      1.86 o 
  -2   9   1        6.81        6.76      1.39 o 
  -1   9   1       90.16       81.23      1.87 o 
   0   9   1        0.88        0.69      0.70 o 
   1   9   1       27.24       26.84      1.23 o 
   2   9   1        2.78        1.93      0.77 o 
   3   9   1        7.20        5.42      1.38 o 
   4   9   1        2.54        5.74      1.45 o 
  -4  10   1        0.74        2.92      2.77 o 
  -3  10   1       10.78       11.35      1.79 o 
  -2  10   1       26.77       25.37      6.28 o 
  -1  10   1       71.76       76.28      2.31 o 
   0  10   1       28.96       33.80      2.23 o 
   1  10   1       20.80       18.66      1.18 o 
   2  10   1        5.67        4.70      2.47 o 
   3  10   1        3.05        2.23      2.98 o 
   4  10   1        1.28       -0.67      1.17 o 
  -3  11   1        3.28        1.78      1.35 o 
  -2  11   1        5.54        1.37      1.14 o 
  -1  11   1       10.68       12.98      1.96 o 
   0  11   1       26.27       27.68      2.21 o 
   1  11   1        2.65        3.09      1.85 o 
   2  11   1        0.06       -1.56      1.04 o 
   3  11   1        2.35        2.96      1.37 o 
  -1  12   1       16.39       21.42      3.27 o 
   0  12   1        7.60        7.86      1.58 o 
   1  12   1       20.22       22.16      3.28 o 
  -5   0   2        1.64        1.40      1.16 o 
  -4   0   2      397.83      380.49      7.97 o 
  -3   0   2       18.15       13.97      1.46 o 
  -2   0   2     1494.97     1554.27     20.56 o 
  -1   0   2        3.64        1.24      0.34 o 
   0   0   2      605.77      529.62      6.71 o 
   1   0   2     5554.93     5048.74     45.56 o 
   2   0   2      166.94      171.52      2.42 o 
   3   0   2       52.40       63.17      1.68 o 
   4   0   2       62.48       73.68      2.14 o 
   5   0   2        3.98        2.78      1.33 o 
   6   0   2      155.17      164.78      6.28 o 
  -6   1   2        4.77        5.35      1.85 o 
  -5   1   2       51.11       45.55      3.06 o 
  -4   1   2        0.02        1.40      0.67 o 
  -3   1   2     1881.14     2021.23     34.94 o 
  -2   1   2       54.10       57.16      1.48 o 
  -1   1   2    15568.67    12998.21    204.77 o 
   0   1   2     1799.66     1626.83     18.32 o 
   1   1   2       37.01       47.30      0.87 o 
   2   1   2      418.87      427.38      4.08 o 
   3   1   2       45.97       51.26      0.99 o 
   4   1   2       29.90       32.48      0.99 o 
   5   1   2      108.34      128.89      3.78 o 
   6   1   2        7.39        9.97      2.09 o 
  -6   2   2        0.58        1.33      1.53 o 
  -5   2   2       43.06       41.79      1.75 o 
  -4   2   2        4.62        6.42      0.75 o 
  -3   2   2      558.35      586.32      5.55 o 
  -2   2   2       84.92       77.08      1.17 o 
  -1   2   2     3993.51     3531.70     21.42 o 
   0   2   2       81.64       77.99      0.94 o 
   1   2   2      102.35      100.79      1.56 o 
   2   2   2       56.18       56.32      0.94 o 
   3   2   2        4.96       10.23      0.60 o 
   4   2   2       43.51       42.95      1.64 o 
   5   2   2        0.02        0.27      0.64 o 
   6   2   2       13.76       12.85      1.68 o 
  -6   3   2       17.20       19.26      4.11 o 
  -5   3   2        1.30        0.20      0.82 o 
  -4   3   2       84.27       85.30      1.76 o 
  -3   3   2       76.30       71.62      1.25 o 
  -2   3   2      412.32      378.37      3.16 o 
  -1   3   2      231.08      234.87      2.56 o 
   0   3   2     2557.88     2423.13     16.65 o 
   1   3   2     1347.11     1349.74      8.69 o 
   2   3   2      176.47      185.42      1.96 o 
   3   3   2       70.88       74.50      1.35 o 
   4   3   2        6.21        9.98      0.95 o 
   5   3   2      116.96      117.52      2.75 o 
   6   3   2       73.62       71.63      3.00 o 
  -6   4   2        0.52        1.84      1.22 o 
  -5   4   2       99.07       96.81      3.40 o 
  -4   4   2        9.36        8.81      1.26 o 
  -3   4   2       64.00       75.73      1.30 o 
  -2   4   2      315.23      341.82      3.75 o 
  -1   4   2        5.81        5.17      0.36 o 
   0   4   2      353.72      330.83      2.54 o 
   1   4   2      965.58      965.57      7.23 o 
   2   4   2      765.50      850.43      6.64 o 
   3   4   2       16.24       20.84      1.11 o 
   4   4   2       21.27       20.27      1.30 o 
   5   4   2       17.97       17.99      1.72 o 
   6   4   2        0.09       -0.42      1.52 o 
  -6   5   2        0.52        0.52      1.08 o 
  -5   5   2       10.27        6.57      2.56 o 
  -4   5   2      110.77      104.10      3.35 o 
  -3   5   2      253.06      259.40      2.98 o 
  -2   5   2       20.05       18.80      0.69 o 
  -1   5   2       30.32       38.22      0.83 o 
   0   5   2        0.02        0.20      0.30 o 
   1   5   2        0.10        0.07      0.28 o 
   2   5   2       31.62       32.35      1.07 o 
   3   5   2       80.86      102.21      2.20 o 
   4   5   2      217.05      225.35      4.30 o 
   5   5   2        6.58        7.50      1.39 o 
   6   5   2        0.28        0.99      1.75 o 
  -5   6   2        4.90        6.29      1.40 o 
  -4   6   2      242.57      234.16     15.46 o 
  -3   6   2        1.05        2.23      0.76 o 
  -2   6   2       37.22       35.49      1.11 o 
  -1   6   2      352.96      327.10      2.82 o 
   0   6   2       97.52       84.31      1.59 o 
   1   6   2      532.69      578.51      7.67 o 
   2   6   2       13.50       12.37      0.77 o 
   3   6   2       11.44        8.20      0.89 o 
   4   6   2      163.67      145.19      5.23 o 
   5   6   2        0.19       -0.74      1.48 o 
  -5   7   2        6.29        7.65      1.63 o 
  -4   7   2        1.72        2.84      1.12 o 
  -3   7   2        5.49        5.92      1.69 o 
  -2   7   2       62.36       60.18      1.69 o 
  -1   7   2       90.98       91.12      1.45 o 
   0   7   2      233.12      225.73      2.41 o 
   1   7   2       72.26       73.01      2.10 o 
   2   7   2       37.79       40.95      1.50 o 
   3   7   2        5.87        8.34      0.95 o 
   4   7   2       80.25       63.75      5.95 o 
   5   7   2       33.72       38.14      4.63 o 
  -5   8   2        0.94        2.76      1.33 o 
  -4   8   2        0.33        0.30      1.08 o 
  -3   8   2       30.42       32.76      2.35 o 
  -2   8   2       34.11       34.92      2.29 o 
  -1   8   2        7.70        9.06      0.80 o 
   0   8   2        0.04        0.37      0.46 o 
   1   8   2       44.89       45.50      1.37 o 
   2   8   2       46.07       47.57      2.07 o 
   3   8   2      264.55      256.66      7.71 o 
   4   8   2        3.46        2.00      1.16 o 
   5   8   2        0.00        0.71      1.64 o 
  -4   9   2        1.00        0.72      1.25 o 
  -3   9   2        0.27       -0.86      1.00 o 
  -2   9   2        0.51        0.37      0.73 o 
  -1   9   2        2.32        2.08      0.81 o 
   0   9   2      101.86       96.11      2.32 o 
   1   9   2        0.12       -0.32      0.60 o 
   2   9   2       25.09       26.73      1.54 o 
   3   9   2      136.21      121.55      5.25 o 
   4   9   2       15.51       19.14      2.99 o 
  -4  10   2        1.17        3.19      1.35 o 
  -3  10   2        0.07        0.73      1.18 o 
  -2  10   2       11.84        8.30      1.55 o 
  -1  10   2       12.04       12.36      1.58 o 
   0  10   2       73.36       80.55      5.89 o 
   1  10   2       30.88       30.81      1.66 o 
   2  10   2       23.17       22.16      2.14 o 
   3  10   2       63.63       57.97      2.92 o 
  -3  11   2       19.55       22.87      2.36 o 
  -2  11   2       10.16        9.54      1.57 o 
  -1  11   2        0.19       -1.32      0.88 o 
   0  11   2       63.95       70.50      3.03 o 
   1  11   2        5.45        7.15      1.34 o 
   2  11   2       35.99       34.37      2.52 o 
   3  11   2        0.83        0.40      1.78 o 
  -1  12   2        5.64        6.00      2.17 o 
   0  12   2        1.57        1.89      1.21 o 
   1  12   2       81.14       78.00      4.87 o 
  -6   1   3        0.42       -0.43      1.26 o 
  -5   1   3        1.11        2.66      0.93 o 
  -4   1   3       60.20       72.34      3.51 o 
  -3   1   3      492.58      493.31      6.25 o 
  -2   1   3       95.71       77.43      1.46 o 
  -1   1   3     2420.87     2146.85     15.28 o 
   0   1   3     2333.95     2058.07     12.91 o 
   1   1   3      184.23      153.57      1.37 o 
   2   1   3       50.83       52.34      0.78 o 
   3   1   3        6.93        7.20      0.79 o 
   4   1   3      155.36      147.54      2.21 o 
   5   1   3      312.58      322.52      5.64 o 
   6   1   3       25.62       26.72      3.07 o 
  -6   2   3       12.32       12.22      1.69 o 
  -5   2   3      165.40      164.85      4.44 o 
  -4   2   3      370.38      362.65      8.13 o 
  -3   2   3      583.50      618.89      6.21 o 
  -2   2   3       37.86       32.46      0.97 o 
  -1   2   3     1238.71     1160.36      7.36 o 
   0   2   3     6166.32     5470.69     39.37 o 
   1   2   3      242.21      230.13      3.31 o 
   2   2   3      155.24      162.74      1.41 o 
   3   2   3      191.63      217.18      2.10 o 
   4   2   3        2.99        2.46      0.65 o 
   5   2   3       32.20       29.73      2.01 o 
   6   2   3        5.40        3.80      1.27 o 
  -6   3   3        6.54        6.69      1.43 o 
  -5   3   3       21.80       20.73      1.91 o 
  -4   3   3       28.55       31.71      1.82 o 
  -3   3   3       78.24       90.26      2.06 o 
  -2   3   3     1334.01     1345.39      8.88 o 
  -1   3   3      109.67      108.52      1.61 o 
   0   3   3     1102.53     1034.95      6.06 o 
   1   3   3       16.66       16.44      0.83 o 
   2   3   3      143.60      149.33      1.71 o 
   3   3   3      520.26      524.49      5.42 o 
   4   3   3       89.67       93.34      2.25 o 
   5   3   3        3.66        2.51      0.83 o 
   6   3   3        4.69        2.82      1.43 o 
  -6   4   3        6.48        9.47      1.68 o 
  -5   4   3       20.83       21.29      2.00 o 
  -4   4   3       22.29       21.51      1.36 o 
  -3   4   3      134.89      136.56      2.02 o 
  -2   4   3     1617.30     1583.83     10.43 o 
  -1   4   3       46.07       45.74      0.81 o 
   0   4   3      115.07      112.13      1.29 o 
   1   4   3        0.20        2.26      0.36 o 
   2   4   3       88.31       88.45      1.37 o 
   3   4   3       59.38       54.97      1.59 o 
   4   4   3        8.88       10.10      0.99 o 
   5   4   3      175.83      161.77      3.29 o 
   6   4   3        7.06        4.54      2.01 o 
  -6   5   3        0.30        0.68      1.10 o 
  -5   5   3       54.75       49.53      2.64 o 
  -4   5   3        4.31        1.50      1.46 o 
  -3   5   3       74.38       69.35      1.55 o 
  -2   5   3        5.79        7.13      0.48 o 
  -1   5   3      362.09      338.42      2.74 o 
   0   5   3      825.11      813.44      5.31 o 
   1   5   3       75.87       66.33      1.18 o 
   2   5   3        0.81        0.56      0.37 o 
   3   5   3       54.38       55.01      2.21 o 
   4   5   3       11.73       12.61      1.22 o 
   5   5   3       26.95       27.39      2.20 o 
   6   5   3        6.33        4.01      2.02 o 
  -5   6   3        0.38       -0.93      1.05 o 
  -4   6   3       13.22       11.65      1.62 o 
  -3   6   3       46.97       47.80      1.79 o 
  -2   6   3       17.84       22.72      0.88 o 
  -1   6   3        1.89        3.16      0.48 o 
   0   6   3     1481.86     1448.50      8.83 o 
   1   6   3      119.62      112.74      1.44 o 
   2   6   3      141.54      133.71      2.01 o 
   3   6   3       12.76       16.86      1.18 o 
   4   6   3       30.27       30.90      2.38 o 
   5   6   3       43.23       42.38      3.69 o 
  -5   7   3        4.84        3.53      1.32 o 
  -4   7   3       47.64       44.83      3.26 o 
  -3   7   3        0.84        1.77      0.78 o 
  -2   7   3      219.82      215.62      3.51 o 
  -1   7   3        4.81        5.13      0.52 o 
   0   7   3      105.22      106.78      1.61 o 
   1   7   3      123.02      121.47      2.02 o 
   2   7   3      272.89      277.26      3.86 o 
   3   7   3      154.78      141.54      2.83 o 
   4   7   3       16.42       11.92      1.97 o 
   5   7   3       13.09       10.51      1.74 o 
  -5   8   3       14.21       13.45      1.99 o 
  -4   8   3       21.91       21.30      2.15 o 
  -3   8   3        0.91        1.33      1.10 o 
  -2   8   3       79.84       73.49      2.19 o 
  -1   8   3      140.60      141.44      3.13 o 
   0   8   3        2.36        2.98      0.60 o 
   1   8   3       14.61       14.30      0.94 o 
   2   8   3       33.11       35.55      1.54 o 
   3   8   3        0.02        1.59      0.75 o 
   4   8   3       23.26       29.25      7.02 o 
   5   8   3        3.43        2.85      1.34 o 
  -4   9   3       28.75       29.02      2.52 o 
  -3   9   3       20.90       20.13      2.05 o 
  -2   9   3       37.98       39.88      1.90 o 
  -1   9   3        1.04        1.68      0.81 o 
   0   9   3      191.59      195.00      2.88 o 
   1   9   3       37.66       39.41      1.37 o 
   2   9   3       34.02       33.42      2.38 o 
   3   9   3        0.23       -1.10      0.99 o 
   4   9   3        8.51       10.73      1.76 o 
  -3  10   3        0.66        1.13      1.19 o 
  -2  10   3       10.39       11.35      1.79 o 
  -1  10   3       52.07       54.05      2.62 o 
   0  10   3       57.49       61.66      2.73 o 
   1  10   3        4.75        3.84      0.91 o 
   2  10   3       11.49       11.98      1.21 o 
   3  10   3       16.33       13.96      1.88 o 
  -3  11   3        1.48        0.94      1.24 o 
  -2  11   3        1.53        5.11      1.99 o 
  -1  11   3        4.35        6.12      1.36 o 
   0  11   3       11.48       12.99      1.72 o 
   1  11   3      115.79      119.92      3.63 o 
   2  11   3       21.53       17.77      1.94 o 
   3  11   3        7.26        6.36      1.61 o 
  -1  12   3        0.00       -1.22      1.87 o 
   0  12   3        0.85        3.33      1.77 o 
   1  12   3       13.32       16.17      2.88 o 
  -5   0   4      102.17       87.88      3.98 o 
  -4   0   4      603.73      659.63     11.93 o 
  -3   0   4        2.80        2.36      0.98 o 
  -2   0   4       45.73       40.69      1.51 o 
  -1   0   4     1307.61     1151.14     14.00 o 
   0   0   4      596.70      610.20      4.55 o 
   1   0   4      334.45      363.85      5.54 o 
   2   0   4     1555.44     1659.65     14.64 o 
   3   0   4      131.19      146.29      2.51 o 
   4   0   4       54.93       63.12      2.90 o 
   6   0   4       42.10       37.38      3.65 o 
  -6   1   4       12.50       10.82      2.24 o 
  -5   1   4      118.22      119.40      3.34 o 
  -4   1   4       30.37       23.99      2.80 o 
  -3   1   4       60.58       69.38      2.09 o 
  -2   1   4       45.98       45.69      1.19 o 
  -1   1   4      215.77      206.87      2.91 o 
   0   1   4     2775.64     2587.56     17.82 o 
   1   1   4      909.07      893.25      5.72 o 
   2   1   4       93.70       99.11      1.05 o 
   3   1   4      131.65      130.68      1.51 o 
   4   1   4       67.19       64.82      1.86 o 
   5   1   4      702.67      704.61      9.21 o 
   6   1   4      223.80      244.95      7.71 o 
  -6   2   4       16.60       17.41      1.93 o 
  -5   2   4       28.68       33.97      2.08 o 
  -4   2   4       45.64       53.15      2.02 o 
  -3   2   4        3.52        7.20      0.58 o 
  -2   2   4       34.85       39.42      0.86 o 
  -1   2   4     3117.45     2844.87     20.17 o 
   0   2   4     3796.95     3530.27     55.80 o 
   1   2   4        1.28        0.70      0.31 o 
   2   2   4        1.63        1.19      0.32 o 
   3   2   4      279.52      282.23      3.60 o 
   4   2   4        0.24        0.30      0.57 o 
   5   2   4        0.01       -0.95      0.77 o 
   6   2   4       74.63       70.26      5.71 o 
  -6   3   4       37.75       40.19      2.81 o 
  -5   3   4        4.39        4.45      1.20 o 
  -4   3   4       12.89       10.08      1.37 o 
  -3   3   4       43.06       37.45      1.66 o 
  -2   3   4      183.90      189.15      1.98 o 
  -1   3   4     1309.19     1273.52      9.57 o 
   0   3   4     1491.11     1384.42     11.83 o 
   1   3   4      291.33      282.37      2.47 o 
   2   3   4       10.52       12.93      0.51 o 
   3   3   4       29.64       33.98      1.31 o 
   4   3   4      110.10      110.37      3.66 o 
   5   3   4       12.26       13.27      1.20 o 
   6   3   4        2.29        1.08      1.12 o 
  -6   4   4        0.03       -0.04      1.08 o 
  -5   4   4      116.12      114.26      4.52 o 
  -4   4   4       14.54       14.91      1.72 o 
  -3   4   4        0.90        2.87      0.62 o 
  -2   4   4     1966.99     1831.91     18.06 o 
  -1   4   4       23.13       27.44      0.66 o 
   0   4   4        0.66        0.86      0.27 o 
   1   4   4       13.21       11.10      0.57 o 
   2   4   4       45.35       41.83      0.98 o 
   3   4   4      239.42      253.96      3.51 o 
   4   4   4      117.46      116.02      2.89 o 
   5   4   4      126.57      122.70      3.52 o 
   6   4   4       11.88       15.75      1.83 o 
  -6   5   4        0.04       -0.06      1.36 o 
  -5   5   4        0.73        0.75      1.03 o 
  -4   5   4       61.58       57.31      2.07 o 
  -3   5   4        4.99        5.19      0.66 o 
  -2   5   4      314.22      299.61      2.65 o 
  -1   5   4      130.09      133.41      1.51 o 
   0   5   4      638.77      651.57      4.50 o 
   1   5   4      411.76      447.22      3.28 o 
   2   5   4      110.46      105.07      1.63 o 
   3   5   4       10.06        9.86      0.91 o 
   4   5   4       31.11       31.53      1.60 o 
   5   5   4       44.39       41.71      2.48 o 
   6   5   4        5.27        1.42      1.63 o 
  -5   6   4        6.97        5.00      1.37 o 
  -4   6   4       18.04       21.39      2.39 o 
  -3   6   4      231.52      217.37      3.63 o 
  -2   6   4       29.85       32.55      1.14 o 
  -1   6   4       27.82       25.17      0.80 o 
   0   6   4      203.95      181.86      2.03 o 
   1   6   4       32.67       39.94      1.15 o 
   2   6   4      335.96      359.33      4.38 o 
   3   6   4       12.36       14.16      1.10 o 
   4   6   4       67.00       67.96      2.12 o 
   5   6   4       36.63       37.88      2.02 o 
  -5   7   4       13.00       10.86      1.77 o 
  -4   7   4       11.94       10.20      3.43 o 
  -3   7   4        7.28        5.64      0.98 o 
  -2   7   4       58.79       57.91      1.91 o 
  -1   7   4       95.77       91.96      1.77 o 
   0   7   4       13.99       17.82      0.82 o 
   1   7   4       83.71       90.64      2.76 o 
   2   7   4      110.39      121.79      2.49 o 
   3   7   4        0.67       -0.63      0.59 o 
   4   7   4        3.51        2.50      1.09 o 
   5   7   4       55.72       53.97      5.00 o 
  -5   8   4       17.98       15.14      2.08 o 
  -4   8   4        9.91        7.34      2.32 o 
  -3   8   4       24.06       23.02      2.06 o 
  -2   8   4       12.19       11.72      1.18 o 
  -1   8   4      112.95      112.79      2.06 o 
   0   8   4       63.26       61.83      1.56 o 
   1   8   4       29.62       28.36      1.17 o 
   2   8   4       61.07       61.92      1.94 o 
   3   8   4        2.75        1.86      0.80 o 
   4   8   4        4.90        5.80      2.42 o 
   5   8   4        9.84        8.12      1.61 o 
  -4   9   4        1.24        4.44      1.48 o 
  -3   9   4        0.09        0.72      1.09 o 
  -2   9   4        0.50       -0.06      0.86 o 
  -1   9   4       49.21       53.13      2.42 o 
   0   9   4      191.96      183.95      2.89 o 
   1   9   4        0.77        1.45      0.71 o 
   2   9   4      202.52      194.29      3.49 o 
   3   9   4       16.09       14.74      1.31 o 
   4   9   4        1.14        0.84      1.12 o 
  -3  10   4        0.36       -1.04      1.32 o 
  -2  10   4        6.17        4.72      1.94 o 
  -1  10   4       48.35       50.14      2.68 o 
   0  10   4       81.13       81.92      2.01 o 
   1  10   4       28.49       29.31      1.56 o 
   2  10   4       30.21       25.96      2.24 o 
   3  10   4        0.02       -1.57      1.05 o 
  -3  11   4        0.12       -0.04      1.22 o 
  -2  11   4        0.76        5.12      2.07 o 
  -1  11   4        6.11        5.28      1.31 o 
   0  11   4       63.14       63.66      2.88 o 
   1  11   4        0.67        1.77      0.88 o 
   2  11   4        0.00       -0.31      0.80 o 
  -1  12   4        2.40        2.85      1.29 o 
   0  12   4        0.00        1.94      1.69 o 
   1  12   4       23.66       24.26      2.19 o 
  -6   1   5       20.92       25.20      3.03 o 
  -5   1   5       35.93       31.53      2.08 o 
  -4   1   5        0.05       -0.90      0.60 o 
  -3   1   5      177.22      166.59      2.69 o 
  -2   1   5      137.42      139.82      2.16 o 
  -1   1   5       57.96       61.27      1.09 o 
   0   1   5       49.60       49.08      0.60 o 
   1   1   5     1329.21     1353.46     11.89 o 
   2   1   5      328.75      367.52      2.57 o 
   3   1   5       15.95       14.46      0.58 o 
   4   1   5      278.10      293.90      3.23 o 
   5   1   5      260.15      254.44      4.99 o 
   6   1   5      136.61      129.30      5.49 o 
  -6   2   5       41.64       35.92      2.60 o 
  -5   2   5        6.04        7.98      1.89 o 
  -4   2   5       92.23       83.86      5.15 o 
  -3   2   5        0.00        0.29      0.45 o 
  -2   2   5        0.01       -0.25      0.27 o 
  -1   2   5      761.46      742.91      6.81 o 
   0   2   5        5.45        3.59      0.30 o 
   1   2   5      194.66      206.48      1.60 o 
   2   2   5      418.09      437.22      3.42 o 
   3   2   5       19.02       14.82      1.06 o 
   4   2   5      262.27      251.17      3.64 o 
   5   2   5       59.51       54.36      2.44 o 
   6   2   5       13.11       12.90      2.33 o 
  -6   3   5        2.74        3.36      1.30 o 
  -5   3   5      100.41       98.15      4.90 o 
  -4   3   5       29.49       29.88      2.54 o 
  -3   3   5      150.23      136.51      2.42 o 
  -2   3   5      394.03      399.35      4.09 o 
  -1   3   5      612.54      617.26      4.78 o 
   0   3   5       23.59       28.72      1.07 o 
   1   3   5        4.45        3.31      0.36 o 
   2   3   5      114.30      128.53      2.06 o 
   3   3   5      112.55      110.32      3.30 o 
   4   3   5     1084.00     1107.27     10.00 o 
   5   3   5       53.61       53.97      2.48 o 
   6   3   5       24.42       23.15      2.10 o 
  -6   4   5        0.00        0.02      1.92 o 
  -5   4   5       36.63       39.29      4.08 o 
  -4   4   5        4.29        3.74      0.76 o 
  -3   4   5      141.77      129.92      2.42 o 
  -2   4   5      115.10       92.71      1.96 o 
  -1   4   5     1708.27     1683.95     11.10 o 
   0   4   5      177.46      183.09      2.40 o 
   1   4   5      201.30      226.86      1.91 o 
   2   4   5      160.64      164.84      2.52 o 
   3   4   5       40.36       40.12      1.47 o 
   4   4   5       45.60       43.86      2.12 o 
   5   4   5       86.27       83.63      3.88 o 
   6   4   5       28.21       31.14      2.32 o 
  -6   5   5        0.18        0.64      1.15 o 
  -5   5   5        0.30        0.37      1.06 o 
  -4   5   5       11.74       11.46      1.19 o 
  -3   5   5      242.93      236.03      3.06 o 
  -2   5   5       40.71       37.13      1.15 o 
  -1   5   5      272.97      256.23      2.49 o 
   0   5   5      982.02      993.87     11.60 o 
   1   5   5      308.71      341.09      2.72 o 
   2   5   5       68.14       68.19      1.75 o 
   3   5   5      142.54      144.31      2.69 o 
   4   5   5      222.34      211.73      3.61 o 
   5   5   5        1.20        0.66      0.76 o 
  -5   6   5        4.51        4.66      1.42 o 
  -4   6   5       67.42       58.72      2.74 o 
  -3   6   5        0.52        0.27      0.73 o 
  -2   6   5        0.07        0.27      0.59 o 
  -1   6   5        2.25        2.09      0.42 o 
   0   6   5       89.17       83.25      1.36 o 
   1   6   5        8.75        6.84      0.62 o 
   2   6   5      105.35      101.95      2.61 o 
   3   6   5        2.42        1.46      0.99 o 
   4   6   5       17.64       15.17      1.40 o 
   5   6   5        1.68        2.09      0.86 o 
  -5   7   5       24.65       26.66      2.60 o 
  -4   7   5        4.15        4.33      1.31 o 
  -3   7   5       28.57       26.79      2.52 o 
  -2   7   5      221.21      212.19      2.88 o 
  -1   7   5        0.02        0.04      0.47 o 
   0   7   5      115.35      122.76      1.75 o 
   1   7   5      423.92      432.06      4.48 o 
   2   7   5       17.44       22.99      1.35 o 
   3   7   5       73.40       68.76      2.04 o 
   4   7   5        8.92        7.61      1.08 o 
   5   7   5        0.25       -0.64      1.01 o 
  -5   8   5        3.66        5.45      2.30 o 
  -4   8   5        2.05        0.45      2.39 o 
  -3   8   5       15.79       18.16      1.49 o 
  -2   8   5        0.17        0.81      0.76 o 
  -1   8   5      639.89      644.71     10.94 o 
   0   8   5        8.39       11.23      1.16 o 
   1   8   5        5.59        5.29      1.45 o 
   2   8   5       13.42       13.00      1.12 o 
   3   8   5       26.47       26.37      1.72 o 
   4   8   5       36.92       39.79      4.45 o 
  -4   9   5        7.16        7.40      1.65 o 
  -3   9   5        0.01        1.33      1.08 o 
  -2   9   5        0.01        0.80      0.80 o 
  -1   9   5      139.40      133.52      8.93 o 
   0   9   5       10.92       12.12      1.11 o 
   1   9   5       22.12       23.32      1.55 o 
   2   9   5        7.70        5.22      0.96 o 
   3   9   5        2.07        2.13      1.15 o 
   4   9   5       22.61       21.11      2.18 o 
  -3  10   5       17.29       21.04      2.17 o 
  -2  10   5       18.82       17.15      2.19 o 
  -1  10   5        9.78        9.46      1.48 o 
   0  10   5       87.49       90.05      2.10 o 
   1  10   5       27.03       27.75      1.61 o 
   2  10   5       12.01       14.16      1.28 o 
   3  10   5        0.54        0.79      0.87 o 
  -2  11   5        0.86        3.02      1.32 o 
  -1  11   5        2.51        4.39      1.26 o 
   0  11   5       18.45       15.32      2.61 o 
   1  11   5        8.93       11.55      1.77 o 
   2  11   5        0.44        0.29      0.81 o 
  -1  12   5        0.98        2.80      1.30 o 
   0  12   5       23.14       23.56      3.10 o 
   1  12   5       52.36       53.97      2.81 o 
  -6   0   6        7.11        7.20      1.92 o 
  -5   0   6      167.45      144.29      5.33 o 
  -4   0   6      191.97      177.37      5.53 o 
  -3   0   6     1048.98     1039.18     11.42 o 
  -2   0   6       67.05       55.72      2.45 o 
  -1   0   6      327.08      268.24      2.92 o 
   0   0   6     1512.10     1400.20     10.04 o 
   1   0   6       15.92       21.71      0.69 o 
   2   0   6     2323.19     2588.16     18.35 o 
   3   0   6      232.50      260.24      3.04 o 
   4   0   6      525.13      582.47      7.44 o 
   5   0   6      823.40      807.84     15.00 o 
   6   0   6       15.11        8.66      2.04 o 
  -6   1   6        0.17        1.37      1.44 o 
  -5   1   6       10.54       10.78      1.70 o 
  -4   1   6       26.27       23.12      1.69 o 
  -3   1   6        4.27        8.14      0.81 o 
  -2   1   6       16.84        9.67      0.64 o 
  -1   1   6       69.02       79.87      1.06 o 
   0   1   6       20.08       18.99      0.43 o 
   1   1   6      375.49      426.35      2.77 o 
   2   1   6      522.96      597.83      3.81 o 
   3   1   6      761.00      833.18      6.17 o 
   4   1   6       74.31       75.39      4.11 o 
   5   1   6      314.21      303.60      5.49 o 
   6   1   6        0.51        1.32      1.53 o 
  -6   2   6       25.82       29.79      3.44 o 
  -5   2   6        1.07        1.14      0.98 o 
  -4   2   6       64.62       62.03      2.43 o 
  -3   2   6        0.14        0.71      0.52 o 
  -2   2   6      225.29      227.46      2.28 o 
  -1   2   6        0.23        0.67      0.25 o 
   0   2   6      163.85      177.70      1.95 o 
   1   2   6       63.84       70.56      0.83 o 
   2   2   6       79.59       85.47      1.17 o 
   3   2   6      146.87      159.55      1.98 o 
   4   2   6      663.18      683.47      6.91 o 
   5   2   6      178.11      180.82      6.08 o 
   6   2   6        9.05        8.86      2.11 o 
  -6   3   6       12.41        9.97      1.69 o 
  -5   3   6       40.01       36.66      2.30 o 
  -4   3   6        0.87        0.80      0.71 o 
  -3   3   6        9.51       10.17      0.88 o 
  -2   3   6       61.86       56.37      0.93 o 
  -1   3   6      316.13      282.36      2.73 o 
   0   3   6     1549.84     1562.02     12.41 o 
   1   3   6       32.56       30.98      0.76 o 
   2   3   6      582.71      628.14      5.83 o 
   3   3   6       18.84       17.11      1.94 o 
   4   3   6        4.93        3.73      1.30 o 
   5   3   6       77.21       77.62     10.61 o 
   6   3   6       48.96       48.66      2.57 o 
  -6   4   6        0.15        0.05      1.01 o 
  -5   4   6       40.99       42.55      2.60 o 
  -4   4   6       27.11       27.11      2.42 o 
  -3   4   6      111.41      114.01      2.36 o 
  -2   4   6      296.44      288.55      3.60 o 
  -1   4   6       53.83       39.92      1.04 o 
   0   4   6       19.35       17.13      0.72 o 
   1   4   6       26.11       35.19      0.86 o 
   2   4   6       16.43       13.83      0.91 o 
   3   4   6      441.59      442.07      5.04 o 
   4   4   6        0.33       -0.27      0.62 o 
   5   4   6        2.16        2.21      0.99 o 
   6   4   6        1.18        1.43      1.13 o 
  -6   5   6       14.78        9.52      1.78 o 
  -5   5   6        6.42        6.12      1.41 o 
  -4   5   6       26.07       24.42      1.59 o 
  -3   5   6      124.53      116.73      2.46 o 
  -2   5   6      420.52      393.25      4.61 o 
  -1   5   6      140.70      134.04      1.94 o 
   0   5   6      173.41      163.71      2.48 o 
   1   5   6      996.21     1090.17     10.41 o 
   2   5   6       11.09       12.29      0.91 o 
   3   5   6       19.49       20.28      1.26 o 
   4   5   6       57.51       63.47      2.00 o 
   5   5   6       24.17       25.55      1.66 o 
  -5   6   6        4.19        2.38      1.34 o 
  -4   6   6        2.93        5.12      1.01 o 
  -3   6   6      629.34      611.53      7.87 o 
  -2   6   6      672.25      649.96      7.39 o 
  -1   6   6        0.20        0.20      0.39 o 
   0   6   6      177.44      183.27      2.99 o 
   1   6   6        5.48        4.39      0.56 o 
   2   6   6       71.24       71.97      2.24 o 
   3   6   6       20.25       20.71      1.33 o 
   4   6   6       31.77       31.56      1.72 o 
   5   6   6        5.55        6.79      1.08 o 
  -5   7   6        1.14        3.75      1.42 o 
  -4   7   6       48.76       43.79      2.58 o 
  -3   7   6       21.64       24.23      1.62 o 
  -2   7   6       13.64        9.87      1.23 o 
  -1   7   6       62.02       53.29      1.27 o 
   0   7   6        5.61        6.26      0.94 o 
   1   7   6      203.83      210.03      2.76 o 
   2   7   6        1.78        1.86      0.68 o 
   3   7   6        5.40        4.56      0.85 o 
   4   7   6        3.05        1.10      0.78 o 
   5   7   6        0.41       -0.53      0.79 o 
  -4   8   6       40.61       38.74      5.32 o 
  -3   8   6        7.54        9.45      1.23 o 
  -2   8   6       92.81       93.70      2.50 o 
  -1   8   6       91.67       92.70      1.98 o 
   0   8   6       70.76       75.14      1.74 o 
   1   8   6       14.59       13.60      1.10 o 
   2   8   6        8.59        8.15      0.99 o 
   3   8   6       28.80       27.07      1.62 o 
   4   8   6       12.82       12.66      1.31 o 
  -4   9   6        4.14        5.96      1.60 o 
  -3   9   6        1.89        1.56      0.96 o 
  -2   9   6        1.94        2.01      0.87 o 
  -1   9   6        2.30        2.89      0.82 o 
   0   9   6       10.40       10.76      0.92 o 
   1   9   6        1.07        1.04      0.67 o 
   2   9   6        3.35        2.29      0.83 o 
   3   9   6        2.30        3.71      0.93 o 
   4   9   6        4.84        4.45      1.70 o 
  -3  10   6        1.31        0.56      1.20 o 
  -2  10   6       27.53       29.53      1.85 o 
  -1  10   6        1.16        0.19      1.00 o 
   0  10   6      120.89      121.53      2.45 o 
   1  10   6       49.31       48.01      2.04 o 
   2  10   6        5.08        5.22      0.99 o 
   3  10   6       18.56       16.94      1.50 o 
  -2  11   6        1.06        3.35      1.30 o 
  -1  11   6       12.42       14.35      1.81 o 
   0  11   6       10.06        9.17      1.48 o 
   1  11   6        0.12        0.89      0.81 o 
   2  11   6       13.90       13.38      1.34 o 
   0  12   6        0.00        1.15      1.79 o 
  -6   1   7        9.10       11.63      2.31 o 
  -5   1   7       55.50       53.48      2.94 o 
  -4   1   7       20.28       17.85      3.23 o 
  -3   1   7        2.51        1.70      0.56 o 
  -2   1   7       20.54       19.35      0.86 o 
  -1   1   7      163.48      149.24      1.56 o 
   0   1   7       89.82       91.94      0.93 o 
   1   1   7       17.86       18.33      0.45 o 
   2   1   7        0.01        0.26      0.20 o 
   3   1   7      305.27      342.59      3.21 o 
   4   1   7      221.84      218.46      7.14 o 
   5   1   7      127.24      119.31      5.06 o 
   6   1   7        4.48        5.97      1.32 o 
  -6   2   7        0.72        2.60      1.51 o 
  -5   2   7        2.44        3.50      1.14 o 
  -4   2   7       79.22       84.49      2.29 o 
  -3   2   7       31.36       32.17      1.30 o 
  -2   2   7      487.16      457.45      4.85 o 
  -1   2   7       38.31       52.54      0.94 o 
   0   2   7        8.88        9.86      0.39 o 
   1   2   7      447.75      499.48      5.04 o 
   2   2   7      143.19      161.66      1.76 o 
   3   2   7      962.22     1086.50      9.23 o 
   4   2   7      776.71      771.36      9.33 o 
   5   2   7      229.99      219.38      6.98 o 
   6   2   7        0.90       -0.10      1.30 o 
  -6   3   7       12.60       15.30      2.70 o 
  -5   3   7       47.70       45.44      2.40 o 
  -4   3   7      187.86      188.18      3.36 o 
  -3   3   7       60.30       59.22      1.76 o 
  -2   3   7        0.02       -0.25      0.44 o 
  -1   3   7      207.32      215.46      2.36 o 
   0   3   7      121.27      122.13      1.59 o 
   1   3   7       11.47       13.57      0.63 o 
   2   3   7      720.85      788.95      9.78 o 
   3   3   7       24.58       30.08      1.77 o 
   4   3   7       29.19       28.60      1.50 o 
   5   3   7        0.44        0.63      1.45 o 
   6   3   7        0.00       -1.64      1.76 o 
  -6   4   7        3.84        4.32      1.40 o 
  -5   4   7       53.34       50.82      3.95 o 
  -4   4   7       25.19       29.15      2.00 o 
  -3   4   7       48.77       38.26      1.49 o 
  -2   4   7      522.43      478.54      8.58 o 
  -1   4   7       71.17       84.08      1.49 o 
   0   4   7      264.02      263.86      2.69 o 
   1   4   7       31.29       25.91      1.13 o 
   2   4   7      188.84      197.81      2.88 o 
   3   4   7      569.95      569.13      6.00 o 
   4   4   7      130.34      132.10      2.84 o 
   5   4   7        1.80        1.75      0.99 o 
   6   4   7       69.18       73.60      3.13 o 
  -5   5   7       20.69       22.06      3.69 o 
  -4   5   7       10.29        9.58      1.58 o 
  -3   5   7       95.68       93.91      2.30 o 
  -2   5   7      169.70      178.51      2.91 o 
  -1   5   7       72.27       73.73      1.48 o 
   0   5   7        0.89        2.32      0.45 o 
   1   5   7       21.05       28.28      0.95 o 
   2   5   7        8.67       10.17      1.15 o 
   3   5   7      401.33      396.41      4.90 o 
   4   5   7       13.86       15.25      2.16 o 
   5   5   7       29.61       30.41      2.15 o 
  -5   6   7        6.25        5.12      1.45 o 
  -4   6   7        2.03        0.59      0.89 o 
  -3   6   7        0.48        2.20      0.68 o 
  -2   6   7       48.18       57.12      2.64 o 
  -1   6   7       61.06       55.42      1.24 o 
   0   6   7       30.41       27.80      0.90 o 
   1   6   7        1.44        1.14      0.48 o 
   2   6   7      358.55      360.54      7.17 o 
   3   6   7       12.25        9.96      1.03 o 
   4   6   7       44.83       39.09      1.75 o 
   5   6   7        5.59        3.67      0.99 o 
  -5   7   7        7.86        7.41      1.65 o 
  -4   7   7       30.46       33.78      2.58 o 
  -3   7   7      187.00      172.93      3.99 o 
  -2   7   7      284.86      290.33      4.41 o 
  -1   7   7       37.84       37.96      1.17 o 
   0   7   7      142.05      144.16      2.28 o 
   1   7   7       35.42       36.66      1.47 o 
   2   7   7        5.08        4.09      0.80 o 
   3   7   7       24.94       25.82      1.46 o 
   4   7   7       18.23       17.30      1.43 o 
   5   7   7       40.54       47.84      2.36 o 
  -4   8   7       19.02       15.51      1.99 o 
  -3   8   7       42.20       40.39      2.05 o 
  -2   8   7       29.15       22.83      1.54 o 
  -1   8   7       51.00       54.47      1.41 o 
   0   8   7      352.67      342.15      3.92 o 
   1   8   7       63.26       61.93      1.90 o 
   2   8   7        3.86        3.98      1.04 o 
   3   8   7       40.98       39.69      1.83 o 
   4   8   7       15.74       22.26      1.60 o 
  -4   9   7       78.99       85.78      5.21 o 
  -3   9   7        8.62       10.09      1.33 o 
  -2   9   7        0.37        1.07      0.84 o 
  -1   9   7      161.86      162.35      3.17 o 
   0   9   7        7.75        7.87      0.85 o 
   1   9   7       60.87       58.29      2.03 o 
   2   9   7       11.60       12.04      1.19 o 
   3   9   7       26.91       29.57      3.41 o 
   4   9   7       16.11       18.39      1.95 o 
  -3  10   7        5.77        7.19      1.60 o 
  -2  10   7        2.34        1.79      2.00 o 
  -1  10   7        6.39        9.97      1.59 o 
   0  10   7       34.08       29.85      1.62 o 
   1  10   7       31.26       30.29      2.76 o 
   2  10   7        8.80        9.09      1.63 o 
   3  10   7        0.31       -0.12      0.80 o 
  -2  11   7        4.32        3.13      1.33 o 
  -1  11   7        3.64        1.86      1.87 o 
   0  11   7        2.39        1.02      0.96 o 
   1  11   7       17.02       16.28      1.43 o 
   2  11   7        3.37        2.66      1.23 o 
  -6   0   8        1.89        2.40      1.73 o 
  -5   0   8       17.64       14.48      2.34 o 
  -4   0   8       44.82       39.85      2.85 o 
  -3   0   8       39.60       35.88      1.74 o 
  -2   0   8       70.89       64.46      2.84 o 
  -1   0   8      135.29      150.51      3.00 o 
   0   0   8      300.27      333.47      3.16 o 
   1   0   8      199.94      206.19      2.27 o 
   2   0   8     2441.78     2842.84     20.08 o 
   3   0   8        7.21        8.27      0.89 o 
   4   0   8      208.40      214.90      5.72 o 
   5   0   8       12.41       13.38      2.27 o 
   6   0   8        3.99        6.13      1.88 o 
  -6   1   8        3.20        3.18      1.26 o 
  -5   1   8        7.55        5.90      1.26 o 
  -4   1   8       48.11       49.91      2.31 o 
  -3   1   8       16.71       17.86      1.53 o 
  -2   1   8       74.43       82.67      1.66 o 
  -1   1   8      460.58      480.88      3.30 o 
   0   1   8        2.92        5.51      0.30 o 
   1   1   8      666.02      740.56      5.42 o 
   2   1   8      704.37      804.58      4.62 o 
   3   1   8       65.58       63.86      1.27 o 
   4   1   8      177.23      178.20      7.98 o 
   5   1   8        1.69        3.17      1.05 o 
   6   1   8        3.50        2.82      1.17 o 
  -6   2   8        2.55        7.05      2.02 o 
  -5   2   8        7.11        5.74      1.26 o 
  -4   2   8        8.64        7.94      0.98 o 
  -3   2   8       48.40       41.31      1.53 o 
  -2   2   8       77.99       72.40      1.76 o 
  -1   2   8     1210.97     1230.58      7.56 o 
   0   2   8      943.17     1022.05      5.60 o 
   1   2   8       98.87      121.55      1.28 o 
   2   2   8       66.30       82.72      1.25 o 
   3   2   8      119.07      137.23      2.37 o 
   4   2   8       75.32       83.49      2.63 o 
   5   2   8        4.35        2.51      1.06 o 
   6   2   8        0.50        0.26      1.29 o 
  -6   3   8        5.25        3.87      1.90 o 
  -5   3   8       48.79       47.21      3.47 o 
  -4   3   8       45.21       46.31      2.05 o 
  -3   3   8       91.83       87.64      2.14 o 
  -2   3   8      363.07      371.50      4.36 o 
  -1   3   8       52.65       61.59      1.25 o 
   0   3   8       62.38       69.44      1.08 o 
   1   3   8      839.46      861.10      5.39 o 
   2   3   8       45.17       60.07      1.49 o 
   3   3   8       20.22       20.42      1.64 o 
   4   3   8      368.41      366.49      4.72 o 
   5   3   8       12.45       12.22      1.49 o 
   6   3   8       10.98       11.58      2.24 o 
  -6   4   8        1.01        0.83      1.16 o 
  -5   4   8       19.10       16.69      1.82 o 
  -4   4   8       35.80       41.79      2.11 o 
  -3   4   8      307.34      297.92      4.20 o 
  -2   4   8        5.65        6.84      0.78 o 
  -1   4   8        0.43        0.07      0.33 o 
   0   4   8      457.08      489.62      4.18 o 
   1   4   8      355.69      410.59      5.15 o 
   2   4   8      194.52      213.82      3.06 o 
   3   4   8        2.01        3.04      0.72 o 
   4   4   8      265.17      273.41      4.09 o 
   5   4   8       92.42       99.05      3.23 o 
  -5   5   8       11.21       13.26      1.85 o 
  -4   5   8        0.00        1.04      0.94 o 
  -3   5   8      508.30      496.86      5.85 o 
  -2   5   8       90.89       98.49      2.21 o 
  -1   5   8        4.07        4.29      0.55 o 
   0   5   8      127.39      126.14      2.56 o 
   1   5   8       21.69       19.24      0.84 o 
   2   5   8      111.33      131.37      2.47 o 
   3   5   8      315.58      305.01      4.23 o 
   4   5   8       26.31       26.01      1.54 o 
   5   5   8       35.88       32.22      2.93 o 
  -5   6   8       11.53       10.16      1.71 o 
  -4   6   8        8.23       11.48      1.32 o 
  -3   6   8       52.91       57.78      1.98 o 
  -2   6   8      523.91      502.93      6.30 o 
  -1   6   8      108.62      101.52      1.88 o 
   0   6   8        2.73        2.99      0.47 o 
   1   6   8       77.50       79.49      2.55 o 
   2   6   8        2.19        2.08      0.71 o 
   3   6   8        2.05        2.41      0.75 o 
   4   6   8       14.18       17.73      1.41 o 
   5   6   8        3.30        3.05      1.22 o 
  -5   7   8        0.46        1.70      1.29 o 
  -4   7   8       41.74       42.57      3.60 o 
  -3   7   8      152.49      143.07      3.25 o 
  -2   7   8        3.26        3.70      0.72 o 
  -1   7   8        8.55       10.66      0.77 o 
   0   7   8      164.58      165.53      2.52 o 
   1   7   8      133.57      132.88      5.35 o 
   2   7   8       65.04       64.90      3.47 o 
   3   7   8       55.73       63.85      2.04 o 
   4   7   8        6.17        6.84      1.30 o 
   5   7   8       20.31       24.26      1.83 o 
  -4   8   8       12.27       15.95      2.67 o 
  -3   8   8        7.59        6.85      1.14 o 
  -2   8   8        1.82        1.85      0.65 o 
  -1   8   8       82.44       81.98      3.07 o 
   0   8   8        0.67        1.96      0.64 o 
   1   8   8        0.16        1.35      0.75 o 
   2   8   8        1.24        0.52      0.68 o 
   3   8   8      141.51      139.13      3.11 o 
   4   8   8       65.14       70.93      2.89 o 
  -4   9   8       16.67       14.21      3.14 o 
  -3   9   8        7.16        6.96      1.21 o 
  -2   9   8       24.19       23.17      1.64 o 
  -1   9   8        1.09        2.08      0.82 o 
   0   9   8        0.55        0.26      0.67 o 
   1   9   8        4.91        7.52      1.01 o 
   2   9   8       12.07       12.04      1.19 o 
   3   9   8       12.53       14.84      1.40 o 
   4   9   8        6.01        4.70      1.55 o 
  -3  10   8        1.07       -0.75      1.09 o 
  -2  10   8        1.82        1.56      1.53 o 
  -1  10   8       24.56       21.63      2.02 o 
   0  10   8        0.73        0.21      0.73 o 
   1  10   8        5.40        6.65      1.16 o 
   2  10   8       29.41       29.60      1.75 o 
   3  10   8        2.93        3.22      1.14 o 
  -2  11   8        4.65        7.37      1.54 o 
  -1  11   8        5.95        6.06      1.44 o 
   0  11   8       64.96       65.79      2.28 o 
   1  11   8        0.39        0.39      0.79 o 
   2  11   8       28.86       30.34      1.87 o 
  -6   1   9        0.75        2.49      1.33 o 
  -5   1   9        0.72       -0.49      0.93 o 
  -4   1   9        0.00        0.17      0.83 o 
  -3   1   9       34.85       33.67      1.66 o 
  -2   1   9      542.97      505.59      4.66 o 
  -1   1   9      637.92      651.37      3.96 o 
   0   1   9      376.01      382.14      3.68 o 
   1   1   9     1501.98     1673.07      8.68 o 
   2   1   9      464.62      498.41      3.20 o 
   3   1   9       40.36       34.64      0.90 o 
   4   1   9       25.92       26.02      1.47 o 
   5   1   9       33.25       29.41      3.69 o 
   6   1   9        5.61        3.63      1.19 o 
  -6   2   9        0.97        2.30      1.22 o 
  -5   2   9       33.57       39.05      2.99 o 
  -4   2   9       10.84       12.74      1.17 o 
  -3   2   9       14.76       20.29      1.39 o 
  -2   2   9        1.24        3.85      0.55 o 
  -1   2   9      140.51      136.80      1.65 o 
   0   2   9       74.41       83.32      1.01 o 
   1   2   9        0.00        0.94      0.27 o 
   2   2   9        3.29        4.10      0.59 o 
   3   2   9       18.42       19.37      1.16 o 
   4   2   9       28.37       28.46      1.83 o 
   5   2   9       59.80       65.22      2.62 o 
   6   2   9        1.70        1.57      1.10 o 
  -6   3   9        5.51        5.30      2.16 o 
  -5   3   9        3.94        5.44      1.35 o 
  -4   3   9       51.55       53.84      2.64 o 
  -3   3   9      234.31      223.53      3.57 o 
  -2   3   9      124.51      124.23      2.37 o 
  -1   3   9       47.25       51.53      1.23 o 
   0   3   9       44.61       58.76      1.03 o 
   1   3   9      115.68      136.21      1.50 o 
   2   3   9       57.11       65.20      2.42 o 
   3   3   9      152.47      157.35      2.69 o 
   4   3   9       91.43       93.65      2.95 o 
   5   3   9        6.57        4.15      1.12 o 
  -6   4   9        4.01        4.56      2.15 o 
  -5   4   9        0.92        1.69      1.31 o 
  -4   4   9        0.53       -0.17      0.76 o 
  -3   4   9      191.05      179.77      3.25 o 
  -2   4   9      161.40      148.13      4.25 o 
  -1   4   9      208.95      205.36      3.79 o 
   0   4   9      560.93      582.90      8.79 o 
   1   4   9      180.95      187.22      2.22 o 
   2   4   9       10.80       11.52      1.11 o 
   3   4   9      148.10      145.83      7.26 o 
   4   4   9        0.12        0.21      0.63 o 
   5   4   9       15.29       15.24      1.69 o 
  -5   5   9        4.05        5.42      1.44 o 
  -4   5   9       14.99       14.55      1.31 o 
  -3   5   9      309.87      310.22      4.48 o 
  -2   5   9       98.79       90.40      2.21 o 
  -1   5   9        1.53        1.01      0.45 o 
   0   5   9       36.60       36.17      1.09 o 
   1   5   9       55.73       63.03      1.69 o 
   2   5   9       20.58       20.74      1.29 o 
   3   5   9      441.04      463.82      5.52 o 
   4   5   9       62.61       64.64      3.12 o 
   5   5   9       55.37       55.52      2.54 o 
  -5   6   9       45.36       54.34      3.07 o 
  -4   6   9        2.35        2.99      1.19 o 
  -3   6   9        9.26        8.49      1.09 o 
  -2   6   9      319.07      321.67      4.42 o 
  -1   6   9        4.83        4.31      0.65 o 
   0   6   9        8.46        8.37      0.72 o 
   1   6   9        4.18        5.22      0.76 o 
   2   6   9      227.03      222.87      3.48 o 
   3   6   9       26.68       31.96      1.64 o 
   4   6   9       18.38       16.50      1.37 o 
   5   6   9       25.45       32.96      4.68 o 
  -5   7   9       10.67       14.14      2.07 o 
  -4   7   9      162.13      150.63      3.61 o 
  -3   7   9        3.50        5.55      1.07 o 
  -2   7   9        0.09       -0.36      1.09 o 
  -1   7   9       97.21       90.19      1.71 o 
   0   7   9        6.54        7.04      0.76 o 
   1   7   9       82.63       84.37      2.14 o 
   2   7   9       24.21       23.93      1.79 o 
   3   7   9       19.01       20.96      1.44 o 
   4   7   9      110.58      113.92      4.04 o 
  -4   8   9       94.41       88.40      3.78 o 
  -3   8   9        3.58        2.65      0.98 o 
  -2   8   9        2.97        3.62      0.74 o 
  -1   8   9       40.56       39.86      2.31 o 
   0   8   9      188.78      180.72      3.81 o 
   1   8   9       24.11       26.00      2.00 o 
   2   8   9        6.72        5.33      0.93 o 
   3   8   9       16.42       16.42      1.37 o 
   4   8   9       69.61       70.71      2.45 o 
  -4   9   9       10.25       11.19      2.72 o 
  -3   9   9       19.91       21.45      1.74 o 
  -2   9   9       42.07       47.65      2.05 o 
  -1   9   9       23.14       23.54      2.48 o 
   0   9   9        2.05        2.43      0.80 o 
   1   9   9       56.75       53.91      3.18 o 
   2   9   9       30.79       31.82      2.48 o 
   3   9   9       36.29       35.50      3.45 o 
  -3  10   9        7.01        9.45      1.44 o 
  -2  10   9        4.36        4.95      1.75 o 
  -1  10   9        0.00       -0.89      1.44 o 
   0  10   9       42.43       40.29      1.82 o 
   1  10   9        0.04       -0.13      0.72 o 
   2  10   9        0.81        1.95      1.23 o 
   3  10   9        0.51       -0.23      0.83 o 
  -2  11   9        0.08       -0.29      1.16 o 
  -1  11   9       20.71       18.59      3.01 o 
   0  11   9        0.08        1.13      0.87 o 
   1  11   9       32.64       30.82      1.86 o 
  -6   0  10        0.03       -0.53      1.59 o 
  -5   0  10        0.11       -0.09      1.43 o 
  -4   0  10       10.25       10.48      2.01 o 
  -3   0  10       17.86       19.91      1.60 o 
  -2   0  10     1328.21     1286.15     13.41 o 
  -1   0  10      358.78      348.68      3.56 o 
   0   0  10      232.61      273.35      2.93 o 
   1   0  10      197.04      200.43      2.41 o 
   2   0  10        3.72        0.66      0.68 o 
   3   0  10        2.52        1.81      0.65 o 
   4   0  10      115.64      119.11      4.63 o 
   5   0  10       24.74       26.41      2.86 o 
   6   0  10       47.45       36.45      3.65 o 
  -6   1  10        0.25        2.12      2.11 o 
  -5   1  10       10.38       11.26      2.34 o 
  -4   1  10      250.88      245.58      4.24 o 
  -3   1  10       30.09       26.31      1.28 o 
  -2   1  10      569.49      545.86      5.03 o 
  -1   1  10     1353.66     1338.31      7.32 o 
   0   1  10      148.37      138.12      1.36 o 
   1   1  10      157.96      184.22      1.62 o 
   2   1  10      232.31      255.55      2.03 o 
   3   1  10        2.75        6.53      0.60 o 
   4   1  10       51.01       51.99      1.78 o 
   5   1  10        0.24        0.51      0.86 o 
   6   1  10        0.13       -1.19      0.80 o 
  -6   2  10        2.31        4.24      2.50 o 
  -5   2  10       11.76       11.77      1.38 o 
  -4   2  10        7.90       10.01      1.12 o 
  -3   2  10      123.73      120.98      3.76 o 
  -2   2  10      112.59       98.10      1.85 o 
  -1   2  10        0.99        1.22      0.22 o 
   0   2  10      227.15      245.42      1.97 o 
   1   2  10      330.73      365.10      3.51 o 
   2   2  10        5.59        6.71      0.67 o 
   3   2  10       59.74       58.90      1.64 o 
   4   2  10        4.34        5.03      1.03 o 
   5   2  10        0.64        0.37      1.46 o 
  -6   3  10        0.49        0.69      1.56 o 
  -5   3  10       16.76       15.85      2.67 o 
  -4   3  10      139.02      141.28      3.12 o 
  -3   3  10       83.95       83.86      2.25 o 
  -2   3  10       19.22       24.62      1.33 o 
  -1   3  10       57.00       59.59      1.18 o 
   0   3  10      542.92      584.45      3.75 o 
   1   3  10       61.53       60.12      1.02 o 
   2   3  10      244.28      244.94      3.25 o 
   3   3  10      102.46      102.92      2.19 o 
   4   3  10        7.59        8.23      1.18 o 
   5   3  10        4.31        6.13      1.43 o 
  -5   4  10       25.61       29.62      2.42 o 
  -4   4  10      110.31      108.53      2.80 o 
  -3   4  10       24.87       27.29      1.57 o 
  -2   4  10      172.24      164.53      3.17 o 
  -1   4  10      165.56      161.10      2.48 o 
   0   4  10      665.87      701.18      5.63 o 
   1   4  10       97.02       97.99      2.00 o 
   2   4  10       10.68       10.93      0.92 o 
   3   4  10      294.79      299.52      4.08 o 
   4   4  10       26.48       30.63      1.79 o 
   5   4  10       55.81       51.91      3.10 o 
  -5   5  10       11.90       12.52      3.42 o 
  -4   5  10       12.27       12.41      1.27 o 
  -3   5  10       27.10       32.57      1.69 o 
  -2   5  10      206.36      191.76      3.27 o 
  -1   5  10        0.01        0.20      0.43 o 
   0   5  10       21.59       18.80      0.92 o 
   1   5  10        0.06        0.49      0.59 o 
   2   5  10        9.83       10.84      0.97 o 
   3   5  10      443.30      450.44      5.71 o 
   4   5  10       39.56       40.47      1.80 o 
   5   5  10        5.00        4.67      1.81 o 
  -5   6  10        4.08        4.16      1.48 o 
  -4   6  10        5.75        7.75      1.51 o 
  -3   6  10        3.07        4.88      0.94 o 
  -2   6  10        8.53        8.47      1.00 o 
  -1   6  10       98.37      100.28      1.96 o 
   0   6  10        2.57        3.47      0.58 o 
   1   6  10        3.83        4.58      0.75 o 
   2   6  10      721.68      726.33     13.65 o 
   3   6  10       35.50       32.23      1.64 o 
   4   6  10       16.54       17.02      1.69 o 
   5   6  10        6.59        7.55      1.45 o 
  -5   7  10       10.78       11.01      2.35 o 
  -4   7  10       24.37       30.09      3.80 o 
  -3   7  10       35.89       32.13      1.82 o 
  -2   7  10       24.46       25.73      1.55 o 
  -1   7  10       71.10       69.82      1.56 o 
   0   7  10       70.01       70.70      1.69 o 
   1   7  10       62.34       58.25      1.87 o 
   2   7  10        9.80       11.35      1.10 o 
   3   7  10      182.57      179.19      3.45 o 
   4   7  10      134.22      144.50      3.31 o 
  -4   8  10       22.81       21.11      2.07 o 
  -3   8  10       67.65       70.01      2.52 o 
  -2   8  10        0.00       -0.50      0.55 o 
  -1   8  10        1.01        0.76      0.57 o 
   0   8  10        1.29        2.25      0.82 o 
   1   8  10       57.16       53.97      1.89 o 
   2   8  10        0.09        0.75      1.10 o 
   3   8  10        3.65        3.16      0.88 o 
   4   8  10        0.03        0.67      2.02 o 
  -3   9  10        1.36        2.94      1.06 o 
  -2   9  10        6.73        6.10      1.38 o 
  -1   9  10        1.68        0.69      0.66 o 
   0   9  10        1.48        0.90      0.99 o 
   1   9  10        2.41        4.24      0.96 o 
   2   9  10        9.63        9.10      1.14 o 
   3   9  10        1.95        1.24      0.93 o 
  -3  10  10        0.54        0.63      1.05 o 
  -2  10  10       25.91       26.75      2.36 o 
  -1  10  10        2.72        2.73      1.19 o 
   0  10  10        0.01        1.05      0.80 o 
   1  10  10       13.97       15.66      1.69 o 
   2  10  10        1.49        1.07      0.83 o 
  -1  11  10        1.26        0.68      1.78 o 
   0  11  10       38.92       41.66      1.98 o 
   1  11  10       14.99       13.80      1.40 o 
  -6   1  11        5.16        6.22      1.52 o 
  -5   1  11       18.83       21.86      2.12 o 
  -4   1  11       14.08       16.82      1.39 o 
  -3   1  11       42.00       41.27      1.87 o 
  -2   1  11       90.19       85.39      3.12 o 
  -1   1  11      174.70      169.12      1.61 o 
   0   1  11       14.63       15.82      0.79 o 
   1   1  11        8.84        7.50      0.45 o 
   2   1  11      150.72      175.34      1.89 o 
   3   1  11        2.12        1.83      0.58 o 
   4   1  11        0.87       -0.14      0.62 o 
   5   1  11       32.07       31.74      2.24 o 
  -6   2  11        4.42        5.49      2.75 o 
  -5   2  11       38.68       37.47      2.57 o 
  -4   2  11      268.77      277.39      4.52 o 
  -3   2  11      580.30      549.29      6.91 o 
  -2   2  11       19.81       14.51      0.92 o 
  -1   2  11      631.24      628.94      5.16 o 
   0   2  11      223.88      210.18      2.05 o 
   1   2  11       71.12       54.81      1.00 o 
   2   2  11      269.57      265.55      2.48 o 
   3   2  11       20.66       21.04      1.46 o 
   4   2  11       16.89       18.26      1.27 o 
   5   2  11       52.85       47.13      2.47 o 
  -5   3  11        8.66       13.26      1.78 o 
  -4   3  11       36.25       36.06      1.87 o 
  -3   3  11      102.98      100.04      4.04 o 
  -2   3  11      242.48      239.88      3.62 o 
  -1   3  11       10.42       10.68      0.64 o 
   0   3  11      194.48      196.65      1.82 o 
   1   3  11      219.63      236.30      2.53 o 
   2   3  11       16.15       15.48      1.01 o 
   3   3  11      131.80      122.98      2.42 o 
   4   3  11      159.38      153.24      3.64 o 
   5   3  11       22.94       18.62      1.72 o 
  -5   4  11        1.69        1.74      0.94 o 
  -4   4  11      103.96      109.86      2.85 o 
  -3   4  11      217.77      223.86      3.94 o 
  -2   4  11       18.79       16.33      1.19 o 
  -1   4  11        0.38       -0.04      0.56 o 
   0   4  11       62.82       66.74      1.41 o 
   1   4  11        0.05        0.10      0.52 o 
   2   4  11      148.11      147.27      2.63 o 
   3   4  11        0.04       -0.59      0.57 o 
   4   4  11       63.13       57.84      2.42 o 
   5   4  11        0.59       -0.44      0.90 o 
  -5   5  11        2.81        1.77      1.77 o 
  -4   5  11       17.84       24.99      2.15 o 
  -3   5  11      329.98      324.93      4.81 o 
  -2   5  11        4.13        2.81      0.87 o 
  -1   5  11        5.23        4.89      0.66 o 
   0   5  11       13.99       13.07      0.83 o 
   1   5  11       10.28       12.39      0.97 o 
   2   5  11      142.69      140.83      2.97 o 
   3   5  11        5.22        3.59      0.82 o 
   4   5  11        7.04        6.36      1.02 o 
   5   5  11       25.36       27.00      2.15 o 
  -5   6  11        5.83        5.84      1.92 o 
  -4   6  11       35.66       35.58      2.55 o 
  -3   6  11        6.11        7.19      1.38 o 
  -2   6  11       98.54       86.12      2.30 o 
  -1   6  11        1.45        1.91      0.58 o 
   0   6  11        6.88        8.25      0.78 o 
   1   6  11        1.60        1.43      0.65 o 
   2   6  11       55.26       61.70      2.12 o 
   3   6  11       53.68       55.00      1.95 o 
   4   6  11       22.67       24.88      1.63 o 
  -4   7  11        0.28        0.14      0.90 o 
  -3   7  11       52.13       50.62      2.05 o 
  -2   7  11       13.20       14.82      2.29 o 
  -1   7  11        0.15       -0.40      0.49 o 
   0   7  11       47.02       39.64      1.55 o 
   1   7  11        4.86        3.93      1.02 o 
   2   7  11      168.34      158.41      3.12 o 
   3   7  11       27.61       26.87      1.64 o 
   4   7  11       54.72       52.98      2.08 o 
  -4   8  11        0.66        0.74      1.09 o 
  -3   8  11        9.79       10.48      1.39 o 
  -2   8  11        4.71        6.33      0.99 o 
  -1   8  11        0.00        0.25      0.68 o 
   0   8  11      132.88      136.02      2.88 o 
   1   8  11        0.02        0.47      0.70 o 
   2   8  11      109.05      106.70      2.68 o 
   3   8  11       21.83       23.29      1.63 o 
   4   8  11        8.98        7.64      1.18 o 
  -3   9  11        7.49       10.46      1.84 o 
  -2   9  11        1.37        3.83      1.27 o 
  -1   9  11       17.11       16.29      1.18 o 
   0   9  11        0.34        0.81      0.74 o 
   1   9  11      153.93      153.14      3.27 o 
   2   9  11        2.63        3.60      0.95 o 
   3   9  11       22.16       22.98      1.73 o 
  -2  10  11        2.30        2.81      3.50 o 
  -1  10  11       15.40       17.14      2.26 o 
   0  10  11       36.65       36.19      1.83 o 
   1  10  11        1.40        2.08      0.85 o 
   2  10  11        0.86        0.92      1.25 o 
  -1  11  11       15.14       15.54      2.90 o 
   0  11  11        7.45        9.32      1.25 o 
  -6   0  12       24.94       28.81      3.64 o 
  -5   0  12      380.91      414.25     10.64 o 
  -4   0  12      155.66      167.17      6.06 o 
  -3   0  12       58.07       48.37      2.25 o 
  -2   0  12     1278.01     1247.25     13.45 o 
  -1   0  12      148.67      155.38      3.37 o 
   0   0  12       87.78       83.24      1.59 o 
   1   0  12       45.85       44.94      1.22 o 
   2   0  12       52.84       55.71      1.34 o 
   3   0  12      288.31      254.03      4.85 o 
   4   0  12       18.79       23.37      2.51 o 
   5   0  12       11.65        9.53      1.95 o 
  -6   1  12        0.38        1.41      1.39 o 
  -5   1  12       22.19       24.04      2.46 o 
  -4   1  12       14.74       15.46      1.39 o 
  -3   1  12      202.36      195.57      3.03 o 
  -2   1  12        6.55        5.82      0.70 o 
  -1   1  12       11.43       16.15      0.57 o 
   0   1  12       10.90       11.49      0.51 o 
   1   1  12      140.22      140.16      1.49 o 
   2   1  12       35.59       41.61      1.13 o 
   3   1  12       15.43       19.22      1.16 o 
   4   1  12        3.81        1.58      0.69 o 
   5   1  12        2.85        3.69      1.05 o 
  -5   2  12       56.11       56.72      2.93 o 
  -4   2  12      276.44      299.42      6.35 o 
  -3   2  12      110.65      108.08      2.61 o 
  -2   2  12        5.80        6.17      0.71 o 
  -1   2  12       22.45       20.91      1.09 o 
   0   2  12        2.17        1.57      0.30 o 
   1   2  12       15.21       12.37      0.55 o 
   2   2  12       34.89       39.67      1.17 o 
   3   2  12        3.45        2.77      0.71 o 
   4   2  12        0.12        0.13      0.66 o 
   5   2  12       17.96       18.61      1.78 o 
  -5   3  12        1.04        0.81      0.89 o 
  -4   3  12       24.41       24.23      2.50 o 
  -3   3  12       28.78       28.08      1.89 o 
  -2   3  12      215.06      200.69      3.39 o 
  -1   3  12       51.90       47.61      1.13 o 
   0   3  12        4.06        3.93      0.53 o 
   1   3  12        0.86        1.37      0.34 o 
   2   3  12        3.25        4.20      0.58 o 
   3   3  12      151.61      144.07      2.67 o 
   4   3  12        1.58        1.37      0.88 o 
   5   3  12       71.66       73.42      2.57 o 
  -5   4  12        0.63       -0.02      0.90 o 
  -4   4  12        9.19       10.89      1.29 o 
  -3   4  12      153.65      150.07      3.16 o 
  -2   4  12        1.12        1.01      0.67 o 
  -1   4  12       55.13       54.92      1.41 o 
   0   4  12        9.47       14.12      0.83 o 
   1   4  12       10.16       13.83      0.99 o 
   2   4  12       98.54       98.06      4.08 o 
   3   4  12      146.89      146.29      2.81 o 
   4   4  12        0.73        2.32      0.97 o 
   5   4  12        7.51        8.66      2.28 o 
  -5   5  12        9.26       10.40      2.25 o 
  -4   5  12       38.35       42.16      1.99 o 
  -3   5  12        0.46        0.22      0.95 o 
  -2   5  12        2.71        1.40      0.73 o 
  -1   5  12      331.35      323.68      3.70 o 
   0   5  12       37.27       36.97      1.21 o 
   1   5  12       36.16       33.80      1.82 o 
   2   5  12       83.85       82.89      2.16 o 
   3   5  12       18.17       23.01      1.41 o 
   4   5  12       38.18       35.09      2.11 o 
   5   5  12       11.59       13.41      1.65 o 
  -5   6  12        8.80        9.91      1.80 o 
  -4   6  12       19.01       22.52      2.16 o 
  -3   6  12        4.91        5.09      1.01 o 
  -2   6  12        0.02       -0.13      0.69 o 
  -1   6  12        7.32        8.08      0.80 o 
   0   6  12       34.17       31.52      1.22 o 
   1   6  12       18.87       17.29      1.54 o 
   2   6  12      152.51      152.55      3.00 o 
   3   6  12      672.30      643.66      9.46 o 
   4   6  12       10.88        8.55      1.52 o 
  -4   7  12        1.00        0.57      1.28 o 
  -3   7  12        0.02       -0.28      0.76 o 
  -2   7  12        0.06       -0.32      0.78 o 
  -1   7  12      116.91      112.85      3.40 o 
   0   7  12       20.49       19.72      1.34 o 
   1   7  12       31.20       35.88      1.58 o 
   2   7  12        0.68        1.94      0.83 o 
   3   7  12       24.23       22.85      1.56 o 
   4   7  12       31.76       30.88      2.62 o 
  -4   8  12        7.77       10.80      1.52 o 
  -3   8  12        4.73        5.42      1.15 o 
  -2   8  12       11.31       14.28      2.03 o 
  -1   8  12        4.81        4.51      0.78 o 
   0   8  12       26.44       27.17      1.59 o 
   1   8  12       40.54       43.83      2.55 o 
   2   8  12      133.24      120.90      2.90 o 
   3   8  12        2.01        3.04      1.05 o 
  -3   9  12        1.13        0.01      1.00 o 
  -2   9  12        3.80        4.31      0.97 o 
  -1   9  12        0.54        0.82      0.74 o 
   0   9  12        3.86        2.82      0.86 o 
   1   9  12        1.39        3.62      1.17 o 
   2   9  12        0.03        0.45      0.77 o 
   3   9  12        4.54        6.02      1.12 o 
  -2  10  12        6.50        9.31      1.71 o 
  -1  10  12       12.76       15.24      1.74 o 
   0  10  12       51.12       54.14      2.96 o 
   1  10  12       27.31       28.56      1.83 o 
   2  10  12       16.78       16.83      1.50 o 
  -5   1  13        7.10        8.64      1.66 o 
  -4   1  13      146.86      151.71      3.39 o 
  -3   1  13       27.39       25.70      1.36 o 
  -2   1  13       73.23       67.51      1.70 o 
  -1   1  13        7.97        8.75      0.59 o 
   0   1  13       42.84       42.86      0.87 o 
   1   1  13        6.69        6.41      0.45 o 
   2   1  13      127.84      126.96      1.66 o 
   3   1  13       49.67       54.06      1.68 o 
   4   1  13        0.05        0.99      0.84 o 
   5   1  13        0.81        1.98      0.98 o 
  -5   2  13        1.31        1.26      1.27 o 
  -4   2  13       84.94       84.03      2.64 o 
  -3   2  13       50.20       48.15      1.88 o 
  -2   2  13      271.25      270.64      3.55 o 
  -1   2  13       11.76       10.94      0.68 o 
   0   2  13       49.95       57.52      0.99 o 
   1   2  13      472.27      497.78      3.48 o 
   2   2  13       31.65       38.45      1.18 o 
   3   2  13       22.83       32.09      1.40 o 
   4   2  13        0.00        0.64      0.63 o 
   5   2  13        0.67       -0.38      0.88 o 
  -5   3  13        8.57       10.40      1.73 o 
  -4   3  13      163.52      164.00      3.63 o 
  -3   3  13       33.28       34.47      1.72 o 
  -2   3  13       35.28       36.51      1.78 o 
  -1   3  13        4.09        5.87      0.73 o 
   0   3  13       19.29       19.20      0.81 o 
   1   3  13       72.31       72.12      1.30 o 
   2   3  13      298.89      311.84      3.45 o 
   3   3  13       27.59       27.60      1.48 o 
   4   3  13       69.29       65.47      3.68 o 
   5   3  13       18.00       13.58      1.64 o 
  -5   4  13       21.92       27.71      1.99 o 
  -4   4  13       34.04       29.32      1.97 o 
  -3   4  13        0.05        0.69      0.82 o 
  -2   4  13       42.09       38.52      1.90 o 
  -1   4  13       45.19       44.89      1.35 o 
   0   4  13       66.52       75.44      1.42 o 
   1   4  13      219.34      216.11      3.25 o 
   2   4  13      139.49      135.08      2.64 o 
   3   4  13      207.52      186.44      3.23 o 
   4   4  13       19.59       19.81      2.65 o 
   5   4  13       39.35       43.12      2.31 o 
  -5   5  13        3.17        1.59      1.60 o 
  -4   5  13       40.18       46.25      2.19 o 
  -3   5  13        9.47        7.37      1.08 o 
  -2   5  13       34.26       33.10      1.68 o 
  -1   5  13       13.38       13.10      1.22 o 
   0   5  13        8.78        9.16      0.98 o 
   1   5  13       48.99       49.52      1.67 o 
   2   5  13        0.93        1.22      0.74 o 
   3   5  13      274.29      265.58      4.09 o 
   4   5  13       13.32       13.27      1.50 o 
  -4   6  13        1.07        1.09      1.38 o 
  -3   6  13        0.02       -0.33      0.77 o 
  -2   6  13       26.58       28.13      1.67 o 
  -1   6  13       41.17       47.57      1.50 o 
   0   6  13       57.99       61.90      1.88 o 
   1   6  13        0.90        0.74      0.88 o 
   2   6  13       51.89       50.07      2.25 o 
   3   6  13        0.00        0.87      0.74 o 
   4   6  13       33.37       32.52      3.00 o 
  -4   7  13        2.42        2.40      1.36 o 
  -3   7  13       12.49       14.10      1.92 o 
  -2   7  13        0.44        0.94      0.79 o 
  -1   7  13       94.61       89.57      2.09 o 
   0   7  13       19.38       19.70      1.33 o 
   1   7  13       10.95       11.43      1.34 o 
   2   7  13       59.46       58.59      2.03 o 
   3   7  13       14.85       12.35      1.27 o 
   4   7  13        3.27        3.22      1.44 o 
  -3   8  13       22.86       26.00      1.93 o 
  -2   8  13       29.48       27.22      1.78 o 
  -1   8  13        0.56        1.27      0.67 o 
   0   8  13        4.12        6.72      1.31 o 
   1   8  13      325.74      326.29      4.83 o 
   2   8  13       28.63       25.64      1.90 o 
   3   8  13       12.11        9.72      1.59 o 
  -3   9  13        0.30        0.80      1.01 o 
  -2   9  13        0.00        1.19      0.85 o 
  -1   9  13        3.93        3.97      0.92 o 
   0   9  13        0.00        0.82      1.46 o 
   1   9  13       58.86       53.72      2.07 o 
   2   9  13        3.28        2.33      0.90 o 
  -2  10  13        6.00       10.30      2.19 o 
  -1  10  13        9.05        9.54      1.25 o 
   0  10  13       60.49       66.01      2.37 o 
   1  10  13       12.40        9.84      1.20 o 
  -5   0  14       28.85       37.95      3.89 o 
  -4   0  14        3.24        1.63      1.93 o 
  -3   0  14      150.73      146.15      4.28 o 
  -2   0  14       84.32       84.23      2.74 o 
  -1   0  14        3.66        1.69      0.74 o 
   0   0  14        0.01        1.17      0.57 o 
   1   0  14      108.97      108.40      1.97 o 
   2   0  14       70.54       74.77      2.13 o 
   3   0  14       92.03      105.38      2.63 o 
   4   0  14      562.63      490.76     10.76 o 
   5   0  14        2.24        4.25      1.56 o 
  -5   1  14      145.80      151.96      4.63 o 
  -4   1  14       10.66       10.03      1.26 o 
  -3   1  14       25.57       27.78      1.41 o 
  -2   1  14        4.52        4.92      0.71 o 
  -1   1  14        9.74        9.69      0.65 o 
   0   1  14      226.03      226.73      2.43 o 
   1   1  14        3.40        2.34      0.39 o 
   2   1  14       11.19       16.23      0.76 o 
   3   1  14       46.93       44.74      2.00 o 
   4   1  14        0.45        1.25      0.92 o 
   5   1  14       31.71       35.96      2.42 o 
  -5   2  14        0.76        2.12      1.34 o 
  -4   2  14        1.67        1.13      0.86 o 
  -3   2  14       18.42       16.89      1.37 o 
  -2   2  14        4.48        5.39      0.89 o 
  -1   2  14        6.88        9.29      0.67 o 
   0   2  14      107.43      108.24      1.75 o 
   1   2  14      216.48      222.41      2.38 o 
   2   2  14      190.78      190.39      2.54 o 
   3   2  14       23.63       17.92      1.20 o 
   4   2  14       34.30       29.50      1.57 o 
   5   2  14       34.88       25.58      2.52 o 
  -5   3  14        0.09       -1.42      1.35 o 
  -4   3  14        7.04        8.68      1.24 o 
  -3   3  14        1.83        1.94      1.03 o 
  -2   3  14        0.42        1.05      0.60 o 
  -1   3  14       53.28       52.88      1.27 o 
   0   3  14       55.52       53.38      1.21 o 
   1   3  14      120.30      110.37      1.65 o 
   2   3  14      219.95      229.05      2.95 o 
   3   3  14        0.90        1.01      0.66 o 
   4   3  14        4.61        3.02      0.82 o 
   5   3  14        0.28       -0.21      1.14 o 
  -5   4  14        9.83        8.36      1.40 o 
  -4   4  14       11.72       11.06      1.64 o 
  -3   4  14      121.40      117.29      2.95 o 
  -2   4  14       38.04       38.38      1.70 o 
  -1   4  14       11.41       13.78      0.93 o 
   0   4  14       57.97       62.01      1.97 o 
   1   4  14        9.25       10.52      0.99 o 
   2   4  14      402.14      419.14      4.37 o 
   3   4  14        5.46        3.25      0.71 o 
   4   4  14        9.72       10.03      1.15 o 
  -5   5  14        9.23        6.82      2.45 o 
  -4   5  14        2.62        2.50      0.99 o 
  -3   5  14        0.40       -0.33      1.16 o 
  -2   5  14        6.87        7.17      1.36 o 
  -1   5  14       21.80       17.82      1.09 o 
   0   5  14      341.67      319.72      4.29 o 
   1   5  14       50.55       54.68      1.76 o 
   2   5  14       61.99       53.07      2.85 o 
   3   5  14        1.59        4.08      1.08 o 
   4   5  14       19.32       24.88      4.78 o 
  -4   6  14        0.42        0.16      0.93 o 
  -3   6  14        0.05       -0.79      0.78 o 
  -2   6  14       97.93      104.67      4.30 o 
  -1   6  14       30.96       30.34      1.35 o 
   0   6  14       11.31       12.02      1.08 o 
   1   6  14        3.96        3.79      0.79 o 
   2   6  14       74.06       67.67      2.11 o 
   3   6  14      104.88      106.91      2.70 o 
   4   6  14        6.08        4.43      1.22 o 
  -4   7  14        0.75        2.56      1.44 o 
  -3   7  14        1.02        2.62      1.52 o 
  -2   7  14       18.30       20.28      1.59 o 
  -1   7  14        6.16        5.50      0.79 o 
   0   7  14        6.49        4.68      0.89 o 
   1   7  14        0.42       -0.48      0.87 o 
   2   7  14        9.15        9.14      1.14 o 
   3   7  14        2.50        3.66      0.96 o 
  -3   8  14        8.11       10.01      1.37 o 
  -2   8  14       59.47       62.49      2.32 o 
  -1   8  14        6.77        7.19      1.53 o 
   0   8  14        9.24        6.59      1.01 o 
   1   8  14      117.99      116.80      2.83 o 
   2   8  14        9.57        7.55      1.09 o 
   3   8  14       15.33       15.94      1.86 o 
  -2   9  14       45.63       49.28      2.19 o 
  -1   9  14        2.37        2.14      0.89 o 
   0   9  14       66.79       68.98      2.33 o 
   1   9  14       24.04       28.51      1.77 o 
   2   9  14       10.61       12.00      1.35 o 
  -1  10  14       17.96       18.46      2.14 o 
   0  10  14       65.85       63.03      2.33 o 
  -5   1  15       42.30       54.23      2.97 o 
  -4   1  15        5.22        4.74      1.08 o 
  -3   1  15       15.37       13.58      1.18 o 
  -2   1  15       10.47       10.11      1.15 o 
  -1   1  15        0.01       -0.50      0.37 o 
   0   1  15      205.16      212.20      2.38 o 
   1   1  15      164.23      167.69      2.30 o 
   2   1  15        0.66        1.38      0.53 o 
   3   1  15      200.35      170.87      3.01 o 
   4   1  15       42.64       29.67      2.09 o 
   5   1  15        4.20        2.43      1.04 o 
  -5   2  15        0.78       -2.14      1.68 o 
  -4   2  15        3.29        2.93      0.97 o 
  -3   2  15       51.90       50.60      1.74 o 
  -2   2  15        4.51        5.38      0.79 o 
  -1   2  15       13.25       10.70      0.75 o 
   0   2  15       47.55       45.48      1.16 o 
   1   2  15       92.91       84.04      1.47 o 
   2   2  15       11.52        9.41      0.81 o 
   3   2  15      300.27      280.01      4.16 o 
   4   2  15       64.98       76.19      2.25 o 
   5   2  15       12.73       14.27      2.37 o 
  -5   3  15        0.01       -0.36      0.90 o 
  -4   3  15       22.11       22.12      1.70 o 
  -3   3  15       71.35       67.27      2.28 o 
  -2   3  15        5.56        5.06      0.80 o 
  -1   3  15        5.42        4.98      0.62 o 
   0   3  15       63.05       65.96      1.38 o 
   1   3  15        0.23       -0.84      0.87 o 
   2   3  15      245.60      221.32      2.94 o 
   3   3  15       87.51       87.18      2.27 o 
   4   3  15       41.69       36.28      3.68 o 
  -5   4  15        9.24        9.15      1.83 o 
  -4   4  15        0.45        0.01      0.88 o 
  -3   4  15       13.24       17.99      1.58 o 
  -2   4  15       18.23       19.04      1.79 o 
  -1   4  15       68.56       64.19      1.49 o 
   0   4  15       12.42       11.09      0.76 o 
   1   4  15       49.25       48.78      1.67 o 
   2   4  15      497.66      503.47      4.97 o 
   3   4  15      133.87      124.10      5.83 o 
   4   4  15        6.87        8.91      1.11 o 
  -4   5  15        0.01       -1.14      0.76 o 
  -3   5  15        9.33        8.84      1.21 o 
  -2   5  15       22.75       25.69      2.05 o 
  -1   5  15        0.15       -0.26      0.75 o 
   0   5  15       22.22       23.00      1.40 o 
   1   5  15      113.50      113.62      2.53 o 
   2   5  15       35.55       37.22      1.68 o 
   3   5  15        0.29        1.19      0.65 o 
   4   5  15       11.09       14.49      3.18 o 
  -4   6  15        1.06        0.72      1.02 o 
  -3   6  15       17.70       18.69      1.75 o 
  -2   6  15        5.31        6.87      1.09 o 
  -1   6  15        0.04       -0.04      0.58 o 
   0   6  15      235.08      218.48      3.65 o 
   1   6  15        1.07        1.40      0.76 o 
   2   6  15       46.38       47.53      1.84 o 
   3   6  15       12.05       15.13      1.33 o 
   4   6  15       15.16       14.94      1.74 o 
  -3   7  15       22.63       24.58      2.77 o 
  -2   7  15       42.48       36.98      1.96 o 
  -1   7  15       68.80       72.34      1.96 o 
   0   7  15       64.23       50.54      1.90 o 
   1   7  15        7.99        7.88      1.05 o 
   2   7  15       57.76       51.18      1.98 o 
   3   7  15        1.11        1.62      0.80 o 
  -3   8  15        0.08       -0.54      0.88 o 
  -2   8  15        0.02       -0.82      0.85 o 
  -1   8  15        0.30        0.84      0.77 o 
   0   8  15       13.40       14.71      1.31 o 
   1   8  15        3.45        2.78      0.88 o 
   2   8  15       46.44       48.65      2.02 o 
  -2   9  15        9.66       15.83      1.66 o 
  -1   9  15        9.13        9.81      2.28 o 
   0   9  15       33.36       33.43      1.94 o 
   1   9  15       15.41       13.78      1.55 o 
  -5   0  16        7.91        6.96      2.45 o 
  -4   0  16        4.99        3.80      1.30 o 
  -3   0  16       59.03       55.00      2.56 o 
  -2   0  16       20.86       18.97      1.69 o 
  -1   0  16       27.08       30.32      1.88 o 
   0   0  16       47.43       44.87      1.48 o 
   1   0  16       16.07       18.83      1.13 o 
   2   0  16      232.75      230.18      4.03 o 
   3   0  16       19.13       16.18      2.17 o 
   4   0  16        2.13        1.02      1.21 o 
  -5   1  16       11.01       11.87      1.89 o 
  -4   1  16       31.83       31.66      1.98 o 
  -3   1  16        5.14        5.74      0.90 o 
  -2   1  16       46.79       41.50      2.31 o 
  -1   1  16        6.08        7.98      0.83 o 
   0   1  16      314.28      314.63      3.11 o 
   1   1  16     1163.82     1177.24      7.68 o 
   2   1  16       59.45       56.16      1.82 o 
   3   1  16      542.68      504.32      5.77 o 
   4   1  16        5.29        2.45      1.99 o 
  -5   2  16        0.82        0.43      0.98 o 
  -4   2  16        0.21        1.19      0.86 o 
  -3   2  16        0.01        0.99      0.68 o 
  -2   2  16       66.00       64.43      1.83 o 
  -1   2  16        1.17        1.64      0.51 o 
   0   2  16        0.50        0.73      0.47 o 
   1   2  16      495.30      499.57      7.27 o 
   2   2  16        0.97        1.92      0.69 o 
   3   2  16       34.45       28.30      1.49 o 
   4   2  16        0.02        0.34      0.77 o 
  -5   3  16        2.19        0.75      4.53 o 
  -4   3  16        6.21        6.36      1.18 o 
  -3   3  16        0.55        1.11      1.05 o 
  -2   3  16        1.67        1.01      0.81 o 
  -1   3  16        5.97        4.11      0.63 o 
   0   3  16       97.67       92.85      1.68 o 
   1   3  16       57.46       60.68      1.80 o 
   2   3  16        0.58        1.72      0.62 o 
   3   3  16       36.82       41.44      2.38 o 
   4   3  16       21.96       20.39      1.52 o 
  -4   4  16        8.13        8.08      1.42 o 
  -3   4  16        0.20        0.17      1.54 o 
  -2   4  16      105.41       98.88      2.64 o 
  -1   4  16       48.54       38.82      1.26 o 
   0   4  16       35.19       38.76      1.34 o 
   1   4  16        0.62        0.86      0.68 o 
   2   4  16       34.82       30.82      1.61 o 
   3   4  16       21.64       19.77      1.38 o 
   4   4  16       13.86       14.01      1.30 o 
  -4   5  16       31.23       26.63      1.96 o 
  -3   5  16        4.88        4.24      1.08 o 
  -2   5  16        5.76        4.36      0.98 o 
  -1   5  16        7.24        6.13      0.83 o 
   0   5  16        1.12        1.98      0.76 o 
   1   5  16       41.55       44.88      1.71 o 
   2   5  16        0.18        0.99      0.71 o 
   3   5  16       65.17       61.52      2.77 o 
   4   5  16       73.30       79.86      4.80 o 
  -4   6  16       32.39       35.63      2.27 o 
  -3   6  16        1.96        1.78      0.96 o 
  -2   6  16       10.91       11.17      1.27 o 
  -1   6  16      110.81       97.71      2.20 o 
   0   6  16       14.43       19.57      1.38 o 
   1   6  16       67.52       64.95      2.11 o 
   2   6  16       28.71       26.87      1.64 o 
   3   6  16        0.54        1.10      0.74 o 
  -3   7  16       12.06       14.12      1.53 o 
  -2   7  16        4.40        3.69      1.59 o 
  -1   7  16        1.37        1.69      0.78 o 
   0   7  16       25.26       22.99      2.33 o 
   1   7  16       58.04       58.43      2.11 o 
   2   7  16       25.46       30.39      1.78 o 
   3   7  16        5.26        7.87      1.16 o 
  -2   8  16       18.09       18.07      1.61 o 
  -1   8  16        9.12        9.70      1.20 o 
   0   8  16        6.24        6.50      1.12 o 
   1   8  16        0.03        0.85      0.79 o 
   2   8  16        4.17        3.12      0.98 o 
  -1   9  16        1.30       -0.58      0.77 o 
   0   9  16       70.33       72.91      2.48 o 
   1   9  16        1.03        0.79      0.82 o 
  -5   1  17        0.23       -2.44      1.62 o 
  -4   1  17        0.67       -0.33      1.12 o 
  -3   1  17        1.16        1.22      0.74 o 
  -2   1  17        0.65        1.02      0.71 o 
  -1   1  17      108.28      113.78      2.27 o 
   0   1  17       44.43       46.72      1.30 o 
   1   1  17      125.35      134.17      2.90 o 
   2   1  17       58.93       60.87      2.11 o 
   3   1  17        1.94        0.48      0.67 o 
   4   1  17       27.00       19.62      3.33 o 
  -5   2  17        2.02        7.98      2.40 o 
  -4   2  17        1.62        0.85      0.88 o 
  -3   2  17       66.17       67.61      2.10 o 
  -2   2  17       52.10       52.61      2.29 o 
  -1   2  17        2.37        1.06      0.66 o 
   0   2  17       46.10       48.13      1.29 o 
   1   2  17      423.83      437.23      6.71 o 
   2   2  17      309.64      288.82      3.99 o 
   3   2  17       74.62       87.18      2.30 o 
   4   2  17       24.36       18.83      1.77 o 
  -4   3  17        1.12        1.09      0.93 o 
  -3   3  17        0.33       -0.22      0.74 o 
  -2   3  17       45.85       44.87      2.47 o 
  -1   3  17       43.22       40.53      1.28 o 
   0   3  17      463.65      458.00      4.66 o 
   1   3  17      165.67      168.10      5.56 o 
   2   3  17      269.07      270.66      3.95 o 
   3   3  17        2.32        2.54      0.77 o 
   4   3  17        3.61        4.00      0.92 o 
  -4   4  17        9.87       12.15      1.75 o 
  -3   4  17        5.39        6.26      1.12 o 
  -2   4  17        8.00        6.88      1.07 o 
  -1   4  17       25.97       22.44      1.15 o 
   0   4  17       68.57       61.84      1.94 o 
   1   4  17      167.71      167.23      3.12 o 
   2   4  17       40.34       34.79      1.59 o 
   3   4  17        3.48        5.07      0.89 o 
   4   4  17        0.40        1.22      0.83 o 
  -4   5  17        0.00        0.91      0.98 o 
  -3   5  17        2.37        1.22      0.95 o 
  -2   5  17       11.41       10.57      2.72 o 
  -1   5  17      133.14      119.58      2.39 o 
   0   5  17       25.70       24.44      1.50 o 
   1   5  17        6.32        8.38      1.09 o 
   2   5  17        3.53        2.13      0.81 o 
   3   5  17       27.47       21.24      2.73 o 
  -3   6  17        5.90        6.73      1.19 o 
  -2   6  17        2.44        1.14      0.82 o 
  -1   6  17        2.08        3.13      0.89 o 
   0   6  17       36.37       35.56      2.33 o 
   1   6  17        9.01        7.60      1.06 o 
   2   6  17        0.62        0.54      0.76 o 
   3   6  17       19.81       22.34      1.94 o 
  -3   7  17        1.43        1.11      0.99 o 
  -2   7  17       20.00       20.83      1.69 o 
  -1   7  17       12.75       14.31      1.74 o 
   0   7  17        3.82        6.08      1.01 o 
   1   7  17        5.60        5.27      0.97 o 
   2   7  17       10.63        9.80      1.20 o 
  -2   8  17       18.16       19.40      1.72 o 
  -1   8  17        1.97        1.23      0.88 o 
   0   8  17        0.12       -0.25      1.03 o 
   1   8  17        5.72        6.94      1.18 o 
   2   8  17        0.69       -0.20      0.83 o 
  -4   0  18        0.02        0.13      0.98 o 
  -3   0  18       81.32       85.41      3.33 o 
  -2   0  18        0.00        0.83      1.01 o 
  -1   0  18        0.23       -1.22      0.81 o 
   0   0  18     3076.49     3081.39     39.76 o 
   1   0  18       73.03       79.24      2.40 o 
   2   0  18      183.63      200.52      3.89 o 
   3   0  18        1.17        1.39      1.25 o 
   4   0  18        1.08       -0.84      1.05 o 
  -4   1  18       15.24       17.66      1.67 o 
  -3   1  18        0.90        2.16      0.81 o 
  -2   1  18       63.11       63.38      1.94 o 
  -1   1  18        1.15        2.14      0.70 o 
   0   1  18       21.16       21.84      1.24 o 
   1   1  18       22.84       25.97      1.20 o 
   2   1  18        0.11       -0.26      0.71 o 
   3   1  18       45.61       46.44      2.22 o 
   4   1  18       26.58       20.44      1.86 o 
  -4   2  18        2.20        1.73      1.01 o 
  -3   2  18        0.04        0.22      0.95 o 
  -2   2  18       14.83       15.47      1.43 o 
  -1   2  18      220.47      212.03      3.23 o 
   0   2  18      178.00      177.01      2.40 o 
   1   2  18       99.37      101.83      3.04 o 
   2   2  18       18.56       14.15      1.10 o 
   3   2  18       26.86       23.63      1.46 o 
   4   2  18       12.45       13.45      1.60 o 
  -4   3  18        1.34        1.46      1.02 o 
  -3   3  18       33.98       35.64      2.06 o 
  -2   3  18        0.32        1.67      0.75 o 
  -1   3  18       26.92       26.51      1.37 o 
   0   3  18        0.68        1.66      0.64 o 
   1   3  18        1.01        1.39      0.73 o 
   2   3  18        4.02        1.93      0.90 o 
   3   3  18       90.87       89.93      2.43 o 
   4   3  18       14.25       10.99      1.50 o 
  -4   4  18        0.05        0.42      0.94 o 
  -3   4  18        4.55        4.57      1.06 o 
  -2   4  18       13.87       17.23      1.84 o 
  -1   4  18        8.01        9.76      0.86 o 
   0   4  18       39.97       40.47      1.72 o 
   1   4  18        0.24       -0.04      0.67 o 
   2   4  18        5.19        8.16      1.04 o 
   3   4  18       25.80       23.17      1.86 o 
  -3   5  18       15.57       15.50      1.53 o 
  -2   5  18        1.73        2.33      1.15 o 
  -1   5  18        5.72        6.29      0.86 o 
   0   5  18        1.95        2.38      0.81 o 
   1   5  18        6.71        8.03      1.06 o 
   2   5  18        1.18        1.99      0.80 o 
   3   5  18       21.27       20.53      3.20 o 
  -3   6  18        6.75        9.95      1.65 o 
  -2   6  18        3.68        2.65      1.43 o 
  -1   6  18        3.34        5.55      0.97 o 
   0   6  18      110.86      103.69      3.98 o 
   1   6  18        0.38        0.12      0.76 o 
   2   6  18        2.36        1.97      0.90 o 
   3   6  18        2.92        4.43      1.15 o 
  -2   7  18        4.38        2.94      1.06 o 
  -1   7  18       14.71       17.04      1.47 o 
   0   7  18        0.00        1.12      0.76 o 
   1   7  18        5.81        6.47      1.04 o 
   2   7  18        0.74        0.96      0.83 o 
  -1   8  18       12.80       11.40      1.67 o 
   0   8  18        1.97        1.57      1.29 o 
   1   8  18       17.25       16.25      1.66 o 
  -4   1  19        0.59       -0.01      0.99 o 
  -3   1  19        2.19        2.67      0.86 o 
  -2   1  19        1.10        1.03      0.75 o 
  -1   1  19       23.91       22.02      1.30 o 
   0   1  19        5.54        8.33      0.92 o 
   1   1  19       11.01       12.97      1.07 o 
   2   1  19       35.26       35.00      1.53 o 
   3   1  19       88.95       83.42      2.91 o 
   4   1  19        7.35        5.77      1.24 o 
  -4   2  19        1.23        0.39      1.43 o 
  -3   2  19        0.07        1.04      0.79 o 
  -2   2  19      135.47      127.84      2.72 o 
  -1   2  19      263.51      261.45      3.73 o 
   0   2  19        6.67        8.61      0.88 o 
   1   2  19       91.52       96.89      2.35 o 
   2   2  19        0.06        0.30      1.11 o 
   3   2  19       23.86       21.63      2.27 o 
  -4   3  19        0.25       -1.27      0.94 o 
  -3   3  19        0.69       -0.69      1.00 o 
  -2   3  19        5.09        4.08      0.87 o 
  -1   3  19      163.42      163.56      3.82 o 
   0   3  19      172.30      164.19      2.71 o 
   1   3  19       20.59       22.42      1.43 o 
   2   3  19        0.45       -0.05      0.81 o 
   3   3  19        0.01        0.06      0.82 o 
  -3   4  19        1.59        2.52      1.02 o 
  -2   4  19       61.52       57.46      2.27 o 
  -1   4  19       97.80       89.58      1.91 o 
   0   4  19        0.81        1.82      0.79 o 
   1   4  19       11.05       11.57      1.16 o 
   2   4  19        0.11       -1.06      0.81 o 
   3   4  19       20.03       19.93      1.79 o 
  -3   5  19        0.81        1.41      0.98 o 
  -2   5  19       40.89       48.38      2.48 o 
  -1   5  19        4.11        3.75      1.11 o 
   0   5  19        0.17        0.90      0.76 o 
   1   5  19       65.18       59.15      2.07 o 
   2   5  19        0.00        0.43      0.75 o 
   3   5  19      111.00      106.98      7.39 o 
  -3   6  19       21.74       28.88      2.04 o 
  -2   6  19        2.05        1.97      0.99 o 
  -1   6  19        3.06        2.72      0.93 o 
   0   6  19        4.43        3.35      0.93 o 
   1   6  19        8.69       11.44      1.25 o 
   2   6  19       10.92       14.43      1.65 o 
  -2   7  19        1.39        0.32      1.11 o 
  -1   7  19        2.08        2.22      0.99 o 
   0   7  19        2.34        1.66      0.82 o 
   1   7  19        5.44        5.66      1.35 o 
  -4   0  20       24.58       29.47      2.57 o 
  -3   0  20       21.16       15.33      1.90 o 
  -2   0  20        0.07       -0.18      0.95 o 
  -1   0  20        6.39        8.35      1.35 o 
   0   0  20       80.75       71.76      2.75 o 
   1   0  20      273.96      265.81      7.08 o 
   2   0  20       13.39        9.82      1.81 o 
   3   0  20        7.17        4.08      1.57 o 
  -4   1  20        0.00       -0.08      1.01 o 
  -3   1  20       40.53       40.49      1.97 o 
  -2   1  20        1.87        3.02      0.85 o 
  -1   1  20      141.79      141.05      4.70 o 
   0   1  20       32.08       36.07      1.80 o 
   1   1  20        5.70        4.35      1.34 o 
   2   1  20        0.09       -0.07      0.85 o 
   3   1  20       10.33       10.89      1.40 o 
  -4   2  20        0.21        2.43      1.76 o 
  -3   2  20        9.36        6.35      1.05 o 
  -2   2  20        0.09        0.15      0.73 o 
  -1   2  20        6.51        7.92      1.00 o 
   0   2  20       26.43       25.37      1.60 o 
   1   2  20        2.44        1.88      0.90 o 
   2   2  20        0.25       -0.69      0.76 o 
   3   2  20        0.66        0.83      1.28 o 
  -3   3  20        0.06       -0.97      0.81 o 
  -2   3  20       17.93       21.00      1.45 o 
  -1   3  20       31.78       37.11      1.68 o 
   0   3  20        7.54        7.82      1.04 o 
   1   3  20       22.08       22.14      1.46 o 
   2   3  20       90.94       95.86      3.00 o 
   3   3  20       44.03       50.97      2.43 o 
  -3   4  20        9.91        9.46      1.33 o 
  -2   4  20       14.17       13.40      1.78 o 
  -1   4  20        0.38        0.04      0.95 o 
   0   4  20        6.12        5.62      1.61 o 
   1   4  20       35.62       39.85      1.76 o 
   2   4  20       54.27       49.86      2.60 o 
   3   4  20        4.81        3.86      1.21 o 
  -3   5  20       14.80       16.98      1.70 o 
  -2   5  20       14.70       17.50      1.61 o 
  -1   5  20        2.24        1.46      0.86 o 
   0   5  20        1.60        1.58      0.82 o 
   1   5  20        9.72        9.89      1.22 o 
   2   5  20        4.06        5.30      2.07 o 
  -2   6  20        2.94        1.21      2.70 o 
  -1   6  20        4.01        4.56      1.01 o 
   0   6  20        2.00        0.29      0.83 o 
   1   6  20       40.63       41.34      1.94 o 
  -1   7  20        3.37        3.72      1.14 o 
   0   7  20        9.47        9.77      1.25 o 
  -3   1  21        7.51        5.97      1.04 o 
  -2   1  21        5.88        6.33      1.01 o 
  -1   1  21       58.48       60.08      1.96 o 
   0   1  21       31.73       33.51      2.81 o 
   1   1  21        7.60       10.41      1.94 o 
   2   1  21        9.46       13.78      1.48 o 
   3   1  21        6.24        3.72      1.27 o 
  -3   2  21        0.08       -0.66      0.97 o 
  -2   2  21       11.05       11.12      1.18 o 
  -1   2  21       13.23       16.44      1.27 o 
   0   2  21      163.73      158.08      3.34 o 
   1   2  21        0.73        1.08      0.87 o 
   2   2  21        0.02       -0.70      0.82 o 
   3   2  21        0.20       -1.22      1.14 o 
  -3   3  21        0.30       -0.99      0.88 o 
  -2   3  21       34.08       30.12      1.70 o 
  -1   3  21        0.16        0.65      0.92 o 
   0   3  21       48.41       45.90      2.52 o 
   1   3  21        1.54        2.56      0.86 o 
   2   3  21        2.16        1.43      0.93 o 
  -3   4  21        9.88        9.87      1.71 o 
  -2   4  21       33.85       36.56      2.15 o 
  -1   4  21       11.28        9.47      1.57 o 
   0   4  21        0.33        1.24      0.79 o 
   1   4  21        2.05        1.65      1.36 o 
   2   4  21       14.67       16.34      1.68 o 
  -2   5  21        1.18        1.77      1.03 o 
  -1   5  21        0.49        0.65      1.10 o 
   0   5  21       21.19       26.50      1.74 o 
   1   5  21       24.43       29.18      2.75 o 
  -1   6  21        0.18        0.60      0.80 o 
   0   6  21       37.94       39.86      2.05 o 
   1   6  21        9.65       15.09      1.47 o 
  -3   0  22       23.03       26.00      2.42 o 
  -2   0  22        4.62        3.43      1.28 o 
  -1   0  22       19.36       18.80      2.24 o 
   0   0  22        0.10        0.55      1.33 o 
   1   0  22        1.21        5.16      1.63 o 
  -3   1  22        0.11       -0.05      0.86 o 
  -2   1  22        0.00       -0.63      0.77 o 
  -1   1  22       18.73       20.39      1.40 o 
   0   1  22       37.60       38.24      1.95 o 
   1   1  22       13.25       16.01      2.33 o 
  -3   2  22        0.10       -0.69      0.84 o 
  -2   2  22        2.32        1.70      0.85 o 
  -1   2  22       38.85       35.52      1.74 o 
   0   2  22       31.75       32.12      1.89 o 
   1   2  22        0.85        0.34      1.19 o 
   2   2  22       11.34       14.82      1.56 o 
  -2   3  22        2.55        3.14      0.94 o 
  -1   3  22       40.75       41.03      3.98 o 
   0   3  22       18.15       22.36      2.71 o 
   1   3  22       14.51       14.63      4.36 o 
   2   3  22        0.97        0.31      0.94 o 
  -2   4  22       68.34       65.97      2.63 o 
  -1   4  22        0.81        0.86      1.53 o 
   0   4  22        0.00       -1.49      1.00 o 
   1   4  22        0.32       -0.54      0.78 o 
  -1   5  22       10.59       11.74      1.80 o 
   0   5  22        6.26        8.24      1.15 o 
   1   5  22       28.22       28.81      1.81 o 
  -2   1  23        0.33       -1.14      0.76 o 
  -1   1  23        0.68        0.94      0.83 o 
   0   1  23        0.84        0.02      1.06 o 
   1   1  23       10.35       13.18      2.29 o 
  -2   2  23        2.49        0.58      0.86 o 
  -1   2  23       15.96       17.54      1.58 o 
   0   2  23        0.03        2.19      1.18 o 
   1   2  23        7.44        7.62      1.85 o 
  -2   3  23        4.60        2.45      1.00 o 
  -1   3  23       25.82       28.84      2.01 o 
   0   3  23        0.13        1.33      1.22 o 
   1   3  23        0.90        1.49      1.32 o 
  -1   4  23       36.09       32.51      2.62 o 
   0   4  23        8.38       13.42      1.87 o 
  -1   0  24        0.12       -0.94      1.10 o 
   0   0  24       25.68       26.80      3.17 o 
  -1   1  24        0.27        0.10      0.94 o 
   0   1  24        4.86        4.33      1.25 o 
   1   1  24       15.73       21.29      2.80 o 
  -1   2  24        1.21        0.89      1.00 o 
   0   2  24        4.70        5.95      1.90 o 
                                                 
